# Supplementary material for: 1-(2-Bromo­ethyl)-1,4-diazo­niabicyclo­[2.2.2]octane bromide dihydrogen phosphate–phospho­ric acid (1/1)
Source: Acta Crystallogr Sect E Struct Rep Online. 2010 May 15;66(Pt 6):o1339. doi: 10.1107/S1600536810017071 (PMC2979413; doi:10.1107/S1600536810017071)
Supplement: Supplementary file 2 [file e-66-o1339-Isup2.hkl]

# 
# h,k,l, Fc-squared, Fo-squared, sigma(Fo-squared) and status flag 
# 
data_I
_shelx_title ' a in P2(1)/c' 
_shelx_refln_list_code          4 
_shelx_F_calc_maximum      415.64 
_exptl_crystal_F_000       992.00 
_reflns_d_resolution_high  0.7701 
 
loop_ 
 _symmetry_equiv_pos_as_xyz 
 'x, y, z' 
 '-x, y+1/2, -z+1/2' 
 '-x, -y, -z' 
 'x, -y-1/2, z-1/2' 
 
_cell_length_a    12.9626 
_cell_length_b     7.5959 
_cell_length_c    17.7207 
_cell_angle_alpha  90.000 
_cell_angle_beta   91.997 
_cell_angle_gamma  90.000 
 
_shelx_F_squared_multiplier     1.000 
 
loop_ 
 _refln_index_h 
 _refln_index_k 
 _refln_index_l 
 _refln_F_squared_calc 
 _refln_F_squared_meas 
 _refln_F_squared_sigma 
 _refln_observed_status 
   2   0   0      255.49      309.20     18.44 o 
   3   0   0      862.50      937.03     35.92 o 
   4   0   0      554.44      589.89     40.77 o 
   5   0   0    11251.13    11231.37    331.14 o 
   6   0   0      113.38      120.06     16.44 o 
   7   0   0    10331.38    11622.73    409.06 o 
   8   0   0     4386.22     4589.40    203.17 o 
   9   0   0     1022.90      971.38     58.14 o 
  10   0   0     1577.53     1557.43     91.01 o 
  11   0   0      652.79      895.02     71.33 o 
  12   0   0     1371.01     1389.65     97.38 o 
  13   0   0     3419.45     3969.75    497.07 o 
  14   0   0     1119.21     1158.85    130.34 o 
  15   0   0       31.66       22.25     55.39 o 
  16   0   0     1233.94     1356.98    196.28 o 
   1   1   0      330.28      412.77     10.24 o 
   2   1   0     2470.80     3032.63     79.59 o 
   3   1   0      837.20      967.09     24.19 o 
   4   1   0     3004.78     3635.29     70.28 o 
   5   1   0    11917.09    12774.85    288.12 o 
   6   1   0    13001.88    13128.17    333.63 o 
   7   1   0    46461.89    40166.93   1223.11 o 
   8   1   0      618.63      556.06     25.80 o 
   9   1   0     2853.00     2896.07     90.51 o 
  10   1   0      668.02      787.08     42.01 o 
  11   1   0      296.20      364.57     31.30 o 
  12   1   0     1356.42     1612.27     82.41 o 
  13   1   0      272.76      234.38     67.01 o 
  14   1   0      691.56      761.60     78.18 o 
  15   1   0     1595.26     1445.31    116.64 o 
  16   1   0      360.45      258.28     84.70 o 
   0   2   0   160222.52    47366.98   1535.92 o 
   1   2   0    16479.24    14732.76    252.52 o 
   2   2   0     4565.34     4680.79     81.28 o 
   3   2   0     4582.69     4189.73    113.30 o 
   4   2   0      522.39      765.64     22.91 o 
   5   2   0     1351.28     1402.62     57.94 o 
   6   2   0       16.87       18.16     11.03 o 
   7   2   0     2248.59     2272.36    136.54 o 
   8   2   0     5308.33     5013.66    219.28 o 
   9   2   0      835.32      817.71     55.29 o 
  10   2   0     2099.16     1943.63    139.23 o 
  11   2   0        0.70       42.39     28.37 o 
  12   2   0      717.55      624.24     71.22 o 
  13   2   0     1664.77     1474.25     88.52 o 
  14   2   0      888.35      911.31     88.94 o 
  15   2   0       69.40      119.87     44.98 o 
  16   2   0      220.22      216.89     52.39 o 
   1   3   0     6973.57     7024.48    196.77 o 
   2   3   0      926.46      679.92     22.73 o 
   3   3   0     3478.75     3519.06     62.24 o 
   4   3   0     4351.80     4917.97     78.68 o 
   5   3   0      830.80     1029.02     32.56 o 
   6   3   0     7670.65     8112.60    215.12 o 
   7   3   0    17162.08    16364.80    484.74 o 
   8   3   0      118.08      114.01     19.55 o 
   9   3   0      637.84      644.91     43.04 o 
  10   3   0       68.08      104.43     43.19 o 
  11   3   0       12.53        7.38     19.53 o 
  12   3   0     2896.00     3048.24    171.71 o 
  13   3   0        0.09        5.89     31.01 o 
  14   3   0      275.89      287.80     57.05 o 
  15   3   0      554.52      454.34     73.38 o 
  16   3   0       51.20       39.90     43.62 o 
   0   4   0    23320.43    21501.08    665.12 o 
   1   4   0      767.23      880.27     28.50 o 
   2   4   0        6.37        2.83      8.94 o 
   3   4   0     8282.18     8274.51    157.84 o 
   4   4   0       92.51       76.74      8.01 o 
   5   4   0     6628.20     6498.62    221.34 o 
   6   4   0      393.04      461.70     32.14 o 
   7   4   0      252.05      277.68     24.27 o 
   8   4   0     3076.06     3240.61    111.94 o 
   9   4   0      527.33      487.00     37.49 o 
  10   4   0     1039.34     1111.08     64.57 o 
  11   4   0        7.27      101.72     46.55 o 
  12   4   0      562.00      467.87     64.09 o 
  13   4   0      329.13      314.70     56.99 o 
  14   4   0      475.41      495.93     72.70 o 
  15   4   0       56.40      110.73     44.41 o 
   1   5   0     1171.99     1057.40     40.44 o 
   2   5   0     3857.10     3799.00     95.05 o 
   3   5   0     2171.61     1918.30     81.80 o 
   4   5   0     3095.54     3231.09    138.01 o 
   5   5   0      244.71      307.17     32.01 o 
   6   5   0      329.00      438.83     27.28 o 
   7   5   0     7128.54     7398.44    248.23 o 
   8   5   0     1064.53     1101.84     56.62 o 
   9   5   0       46.99      181.33     44.09 o 
  10   5   0      988.28     1033.42     86.15 o 
  11   5   0      189.92      258.58     50.72 o 
  12   5   0     2814.66     2756.07    182.03 o 
  13   5   0       66.49      143.97     47.11 o 
  14   5   0        0.23       20.95     47.61 o 
   0   6   0     7077.45     7410.51    299.91 o 
   1   6   0      179.09      232.53     25.79 o 
   2   6   0     2020.79     2052.17     66.64 o 
   3   6   0     2716.60     2945.14     94.62 o 
   4   6   0      288.28      286.90     29.43 o 
   5   6   0     8467.88     8115.28    371.97 o 
   6   6   0      373.58      443.12     41.87 o 
   7   6   0        1.30       22.98     19.89 o 
   8   6   0     1005.11      854.90     67.00 o 
   9   6   0      116.70      109.42     36.09 o 
  10   6   0      505.82      514.74     59.42 o 
  11   6   0      122.74       44.33     42.03 o 
  12   6   0      161.40      169.14     48.02 o 
  13   6   0      258.72      281.39     63.99 o 
   1   7   0      133.48      115.71     31.64 o 
   2   7   0     1500.19     1541.47     65.19 o 
   3   7   0     1398.46     1380.41     79.87 o 
   4   7   0      504.27      501.00     36.07 o 
   5   7   0      404.24      382.45     36.81 o 
   6   7   0       25.23       20.66     22.45 o 
   7   7   0      801.90      840.08     75.66 o 
   8   7   0      319.20      307.22     49.48 o 
   9   7   0       81.69       67.98     36.76 o 
  10   7   0      725.14      756.20     76.74 o 
  11   7   0      148.68      158.91     50.55 o 
   0   8   0      801.65      813.98    103.39 o 
   1   8   0       12.03      141.17     49.91 o 
   2   8   0      174.88      165.50     31.83 o 
   3   8   0     1437.67     1714.77     91.58 o 
   4   8   0      386.25      429.76     45.90 o 
   5   8   0     1790.37     1855.00     99.31 o 
   6   8   0      125.74      153.02     38.44 o 
   7   8   0      139.05      242.55     50.13 o 
   8   8   0      357.88      252.30     52.38 o 
   9   8   0       82.22      155.62     74.05 o 
   1   9   0      237.44      289.71     43.14 o 
   2   9   0      222.38      224.39     44.60 o 
   3   9   0       27.51       17.19     25.82 o 
   4   9   0      611.17      616.56     70.11 o 
   5   9   0        2.50      -24.22     38.35 o 
   6   9   0        2.61       -3.44     45.40 o 
 -16   1   1       47.65       29.73     50.11 o 
 -15   1   1       19.71       -4.10     31.40 o 
 -14   1   1       39.51       40.18     53.09 o 
 -13   1   1       95.67      189.75     66.68 o 
 -12   1   1      314.64      316.87     31.95 o 
 -11   1   1      369.86      351.21     49.82 o 
 -10   1   1      307.95      337.97     25.44 o 
  -9   1   1      744.72      722.46     34.07 o 
  -8   1   1      122.87      139.02     16.80 o 
  -7   1   1      252.11      314.09     19.43 o 
  -6   1   1        7.82       30.50     10.25 o 
  -5   1   1     2802.94     2638.68     50.83 o 
  -4   1   1      218.07      180.82     10.21 o 
  -3   1   1      342.18      491.99     14.59 o 
  -2   1   1      128.32      109.11      7.44 o 
  -1   1   1       17.31       31.71      1.78 o 
   1   1   1      153.89       96.11      2.97 o 
   2   1   1      930.96     1081.35     21.99 o 
   3   1   1     1378.35     1747.66     22.82 o 
   4   1   1     7730.21     7451.70    253.25 o 
   5   1   1     2007.70     1971.05    101.24 o 
   6   1   1      292.97      455.83     25.02 o 
   7   1   1      846.45      874.01     41.81 o 
   8   1   1      147.52      156.09     27.56 o 
   9   1   1      320.38      347.33     28.70 o 
  10   1   1       31.59      116.19     33.06 o 
  11   1   1      598.36      658.69     47.13 o 
  12   1   1        7.95       70.29     26.67 o 
  13   1   1      186.49      214.75     33.79 o 
  14   1   1       26.01       71.91     34.20 o 
  15   1   1       25.98       26.65     38.17 o 
  16   1   1        1.91      -18.75     55.38 o 
 -16   2   1      122.44       78.02     45.22 o 
 -15   2   1       87.72       16.71     39.94 o 
 -14   2   1       24.15       58.43     56.35 o 
 -13   2   1        2.79       40.30     36.64 o 
 -12   2   1       15.45      125.27     69.07 o 
 -11   2   1      505.21      603.72     51.03 o 
 -10   2   1       47.83      147.70     31.42 o 
  -9   2   1      509.13      535.58     29.39 o 
  -8   2   1      196.83      207.02     18.79 o 
  -7   2   1      362.57      335.87     15.65 o 
  -6   2   1     3910.84     3485.01    141.64 o 
  -5   2   1       24.65       35.07     12.02 o 
  -4   2   1     4013.51     4285.71    107.60 o 
  -3   2   1    10997.80     9690.73    372.22 o 
  -2   2   1     6633.45     6776.18    117.26 o 
  -1   2   1    16367.23    14444.08    339.89 o 
   0   2   1     8288.70     7074.98    147.21 o 
   1   2   1     4039.63     4339.35     68.04 o 
   2   2   1      461.61      347.18      8.51 o 
   3   2   1     1860.47     1939.67     42.15 o 
   4   2   1     1681.34     2049.46     43.40 o 
   5   2   1      338.75      238.30     14.84 o 
   6   2   1     1143.27     1079.71     28.20 o 
   7   2   1      194.72      174.54     14.06 o 
   8   2   1      209.32      229.94     18.60 o 
   9   2   1      832.08      815.84     35.35 o 
  10   2   1      190.52      222.48     23.34 o 
  11   2   1       94.63       93.30     37.10 o 
  12   2   1      409.38      355.99     51.41 o 
  13   2   1      214.87      217.49     49.33 o 
  14   2   1      150.34      142.59     39.32 o 
  15   2   1       77.12      123.77     46.49 o 
  16   2   1       80.67       76.69     73.97 o 
 -16   3   1       17.33       85.25     52.79 o 
 -15   3   1      145.55      122.36     48.17 o 
 -14   3   1       86.33      158.04     57.89 o 
 -13   3   1      407.77      456.27     62.46 o 
 -12   3   1      436.10      398.35     41.26 o 
 -11   3   1     1995.84     1971.44    135.92 o 
 -10   3   1     2435.71     2427.21    126.98 o 
  -9   3   1     1144.78     1115.74     70.70 o 
  -8   3   1     1052.22     1124.93     80.85 o 
  -7   3   1     1107.25     1060.27     56.02 o 
  -6   3   1     1399.82     1287.24     56.01 o 
  -5   3   1       28.95       58.45     30.48 o 
  -4   3   1      190.17      224.47     21.59 o 
  -3   3   1      440.89      296.90     11.06 o 
  -2   3   1      364.66      438.72     11.89 o 
  -1   3   1     7455.33     6573.03    116.56 o 
   0   3   1     2860.42     2917.84     51.38 o 
   1   3   1        8.19       53.62      9.22 o 
   2   3   1     6263.67     5439.82    101.58 o 
   3   3   1     3422.01     3320.61     55.62 o 
   4   3   1    14626.62    14495.75    253.58 o 
   5   3   1     4082.87     3916.10     85.13 o 
   6   3   1     8967.58     7818.21    202.48 o 
   7   3   1      332.68      338.10     24.41 o 
   8   3   1      795.02      953.61     46.37 o 
   9   3   1      646.41      795.84     61.18 o 
  10   3   1     1015.65     1064.59     60.88 o 
  11   3   1      654.08      654.84     68.80 o 
  12   3   1      143.65      147.24     37.84 o 
  13   3   1     1022.79     1036.93     95.10 o 
  14   3   1       74.23      108.51     52.22 o 
  15   3   1       29.29      125.68     48.27 o 
 -15   4   1       51.23       49.06     44.42 o 
 -14   4   1        1.19      -34.52     39.46 o 
 -13   4   1       52.84       65.42     52.34 o 
 -12   4   1       74.06      159.30     44.87 o 
 -11   4   1      615.72      690.61     55.44 o 
 -10   4   1      228.59      295.89     34.15 o 
  -9   4   1       20.71       91.96     42.34 o 
  -8   4   1     1256.22     1348.41     80.28 o 
  -7   4   1      299.99      356.73     36.23 o 
  -6   4   1     1516.19     1619.18     69.89 o 
  -5   4   1       45.72       56.56     12.10 o 
  -4   4   1     8558.23     7726.93    177.70 o 
  -3   4   1    11210.39    10490.00    206.01 o 
  -2   4   1     2253.21     2593.99     56.74 o 
  -1   4   1    16738.46    14284.41    530.04 o 
   0   4   1     3793.17     3386.47     72.26 o 
   1   4   1     1554.80     2060.30     54.08 o 
   2   4   1      807.91      988.55     28.46 o 
   3   4   1     4671.29     4659.06    167.42 o 
   4   4   1     1656.52     1783.40     45.56 o 
   5   4   1       30.53       42.92     14.00 o 
   6   4   1     1213.82     1410.92     69.12 o 
   7   4   1      503.53      419.79     29.36 o 
   8   4   1      136.41      169.91     23.30 o 
   9   4   1     1480.41     1285.02     63.76 o 
  10   4   1      143.40      190.98     48.70 o 
  11   4   1      287.57      337.52     51.74 o 
  12   4   1      490.11      471.84     63.36 o 
  13   4   1      607.48      584.54     73.48 o 
  14   4   1        9.71       16.69     36.07 o 
  15   4   1      106.03       62.65     44.66 o 
 -14   5   1        1.30       -5.90     61.51 o 
 -13   5   1      173.31      183.24     50.79 o 
 -12   5   1       48.93       21.76     33.43 o 
 -11   5   1      947.91      879.59     76.86 o 
 -10   5   1     1684.97     1477.98    103.62 o 
  -9   5   1      839.90      855.50     51.38 o 
  -8   5   1      612.26      606.42     38.61 o 
  -7   5   1      861.69      774.47     55.00 o 
  -6   5   1      155.68      168.62     26.81 o 
  -5   5   1       53.05      107.05     19.97 o 
  -4   5   1      350.56      371.82     25.60 o 
  -3   5   1      468.44      470.70     20.16 o 
  -2   5   1        5.86       -5.45     13.98 o 
  -1   5   1      762.27      771.76     32.28 o 
   0   5   1      256.11      272.98     19.14 o 
   1   5   1      344.53      322.85     18.07 o 
   2   5   1      916.75      874.90     31.98 o 
   3   5   1     3037.68     3013.17     72.37 o 
   4   5   1     3774.10     3444.14     89.85 o 
   5   5   1     1946.20     1814.94     72.50 o 
   6   5   1     4342.87     4130.69    131.79 o 
   7   5   1      220.46      255.24     24.73 o 
   8   5   1        6.87       58.83     28.58 o 
   9   5   1      237.00      248.53     38.59 o 
  10   5   1      368.11      357.00     53.37 o 
  11   5   1      327.82      438.56     62.51 o 
  12   5   1       43.96       28.65     37.37 o 
  13   5   1      733.08      773.20     89.40 o 
  14   5   1       45.97       54.93     45.06 o 
 -13   6   1        1.31      -16.82     47.74 o 
 -12   6   1       37.82       82.05     43.25 o 
 -11   6   1      292.15      286.62     51.51 o 
 -10   6   1        8.23       91.11     42.50 o 
  -9   6   1        4.19       21.97     32.44 o 
  -8   6   1       74.27      127.83     23.51 o 
  -7   6   1       11.84      -14.55     21.97 o 
  -6   6   1        2.72       -2.31     15.75 o 
  -5   6   1      211.85      212.34     41.12 o 
  -4   6   1     1646.56     1808.11     73.53 o 
  -3   6   1     1825.36     1790.62     60.17 o 
  -2   6   1     2629.17     2702.36     83.82 o 
  -1   6   1     1951.82     2139.62     79.22 o 
   0   6   1      209.56      244.56     23.32 o 
   1   6   1      457.70      431.75     26.65 o 
   2   6   1       38.60       44.72     21.71 o 
   3   6   1       90.02       74.17     15.17 o 
   4   6   1      958.72      914.65     56.40 o 
   5   6   1       10.60        8.46     13.82 o 
   6   6   1     1222.46     1215.62     61.64 o 
   7   6   1      282.36      321.28     38.56 o 
   8   6   1       82.21       79.23     44.83 o 
   9   6   1      118.39       93.93     32.34 o 
  10   6   1      178.52      273.22     50.01 o 
  11   6   1      274.90      196.20     49.67 o 
  12   6   1      188.97      219.05     55.60 o 
  13   6   1       94.52      148.94     64.03 o 
 -11   7   1      102.24      133.38     66.49 o 
 -10   7   1      338.05      286.29     58.55 o 
  -9   7   1      177.86      225.57     45.16 o 
  -8   7   1      102.09       76.38     32.33 o 
  -7   7   1       84.65       57.76     22.67 o 
  -6   7   1       61.44      135.46     26.74 o 
  -5   7   1      180.81      233.83     32.12 o 
  -4   7   1      587.75      552.47     41.61 o 
  -3   7   1      170.18      125.19     24.65 o 
  -2   7   1       49.42       63.22     18.12 o 
  -1   7   1      152.62      182.74     22.99 o 
   0   7   1       13.19       38.39     19.14 o 
   1   7   1      556.77      535.67     34.80 o 
   2   7   1       82.68      107.18     26.74 o 
   3   7   1      912.11      821.53     37.45 o 
   4   7   1      421.77      427.60     38.79 o 
   5   7   1      404.68      389.68     46.12 o 
   6   7   1      407.35      435.58     37.96 o 
   7   7   1        1.38       19.25     26.21 o 
   8   7   1      163.65      121.09     41.53 o 
   9   7   1       43.90        7.91     33.57 o 
  10   7   1        0.29       15.06     39.69 o 
  11   7   1       40.47       95.60     48.01 o 
  -9   8   1      121.04      119.54     45.09 o 
  -8   8   1        3.14      194.40    169.45 o 
  -7   8   1      170.87      180.68     40.32 o 
  -6   8   1      266.32      280.72     49.95 o 
  -5   8   1       57.57       77.32     24.42 o 
  -4   8   1      152.13      151.67     31.32 o 
  -3   8   1      399.19      417.07     43.00 o 
  -2   8   1      163.33      194.40     44.40 o 
  -1   8   1      114.39      190.30     26.73 o 
   0   8   1       13.25       50.02     23.68 o 
   1   8   1      679.51      607.08     46.74 o 
   2   8   1      450.35      407.73     44.26 o 
   3   8   1      116.06      112.22     53.74 o 
   4   8   1      192.53      232.85     35.38 o 
   5   8   1       54.59      156.39     39.22 o 
   6   8   1      115.22      139.05     42.07 o 
   7   8   1      472.48      487.63     64.30 o 
   8   8   1       47.06      -39.63     39.63 o 
   9   8   1       47.00       32.32     35.07 o 
  -6   9   1      146.56       99.35     50.03 o 
  -5   9   1      575.89      562.91     84.54 o 
  -4   9   1       52.58       24.58     31.30 o 
  -3   9   1      120.10      115.18     33.38 o 
  -2   9   1       64.77       12.46     29.45 o 
  -1   9   1       91.59      130.66     35.55 o 
   0   9   1      346.69      372.04     52.17 o 
   1   9   1      258.56      261.18     43.11 o 
   2   9   1        4.42        2.20     23.46 o 
   3   9   1       46.07       57.64     34.20 o 
   4   9   1        8.93      -20.79     32.21 o 
   5   9   1      129.32      130.38     41.59 o 
   6   9   1       61.69       47.63     37.29 o 
 -16   0   2      333.68      357.86    121.36 o 
 -15   0   2      588.73      800.62    121.10 o 
 -14   0   2      192.24      141.61     81.48 o 
 -13   0   2     2494.36     2561.27    206.31 o 
 -12   0   2      454.23      548.86     61.12 o 
 -11   0   2      965.59      899.97     66.48 o 
 -10   0   2     5097.92     6067.67    451.51 o 
  -9   0   2        2.14       -3.00     40.34 o 
  -8   0   2     2030.88     2167.12    147.96 o 
  -7   0   2    20652.45    21744.92   1267.69 o 
  -6   0   2     3430.05     3641.41    121.48 o 
  -5   0   2    39149.77    36441.98   1200.07 o 
  -4   0   2    54572.37    47751.35   1470.77 o 
  -3   0   2     4283.35     5484.49    116.01 o 
  -2   0   2     4840.57     4655.44    151.41 o 
   2   0   2    38785.11    26948.90    556.53 o 
   3   0   2     2214.31     2455.55    152.10 o 
   4   0   2    52474.80    35859.20   2646.95 o 
   5   0   2       43.79       62.97     16.40 o 
   6   0   2       66.28       67.74     27.01 o 
   7   0   2     3785.51     3586.55    203.52 o 
   8   0   2     5870.76     5433.28    802.31 o 
   9   0   2    24602.84    24763.78   1059.56 o 
  10   0   2      530.81      548.38     68.25 o 
  11   0   2       22.06       82.61     36.60 o 
  12   0   2      100.25      167.54     39.15 o 
  13   0   2       27.50       34.49     31.13 o 
  14   0   2      106.72      179.33     66.05 o 
  15   0   2      189.40      250.30    132.39 o 
  16   0   2      744.58      581.73    168.47 o 
 -16   1   2      218.81      224.37     72.85 o 
 -15   1   2       72.85      109.74     36.50 o 
 -14   1   2     2265.53     2597.23    143.07 o 
 -13   1   2     2437.30     2449.44    128.57 o 
 -12   1   2     2245.40     2288.66    152.16 o 
 -11   1   2    10415.77    10672.40    434.90 o 
 -10   1   2      316.49      259.32     22.20 o 
  -9   1   2      536.61      602.23     32.21 o 
  -8   1   2     4699.79     5092.54    167.79 o 
  -7   1   2       21.54       40.75     11.21 o 
  -6   1   2     1195.62     1015.12     35.74 o 
  -5   1   2        0.89       22.01      6.53 o 
  -4   1   2       35.54       54.35      5.08 o 
  -3   1   2    40148.35    34852.16    460.64 o 
  -2   1   2     7934.65     7941.22    219.62 o 
  -1   1   2      604.02      613.06     10.00 o 
   0   1   2      401.05      507.86     10.40 o 
   1   1   2      224.00      273.32      5.78 o 
   2   1   2   172756.52    61187.62   3257.43 o 
   3   1   2    42601.49    31265.00    823.87 o 
   4   1   2     1202.12     1203.85     23.63 o 
   5   1   2     6610.26     7230.06    137.77 o 
   6   1   2      417.80      617.90     24.31 o 
   7   1   2       19.93       55.68     11.44 o 
   8   1   2      735.97      921.87     37.97 o 
   9   1   2     8323.67     9105.19    266.12 o 
  10   1   2     7730.36     7962.79    339.53 o 
  11   1   2     1616.48     1806.00     94.10 o 
  12   1   2     1103.50     1021.71     58.68 o 
  13   1   2      737.10      946.69     70.13 o 
  14   1   2      519.51      508.86     64.83 o 
  15   1   2      579.89      453.20     60.87 o 
  16   1   2      567.51      534.59    228.46 o 
 -16   2   2      182.36      207.28     54.76 o 
 -15   2   2      846.65     1058.03    105.43 o 
 -14   2   2       76.73       85.96     36.39 o 
 -13   2   2     1451.45     1674.75    106.64 o 
 -12   2   2      759.95      699.44     56.91 o 
 -11   2   2       34.04       55.51     24.99 o 
 -10   2   2     4402.83     4744.04    221.53 o 
  -9   2   2      254.01      332.20     31.62 o 
  -8   2   2      577.53      510.41     29.79 o 
  -7   2   2     5103.50     5028.71    144.57 o 
  -6   2   2     4902.68     4981.12    107.91 o 
  -5   2   2    20574.61    19130.06    475.50 o 
  -4   2   2    39030.12    35561.07    861.50 o 
  -3   2   2     2286.72     2743.96     33.01 o 
  -2   2   2        7.18       12.86      6.96 o 
  -1   2   2     3599.01     3884.18     57.86 o 
   0   2   2       31.34       49.31      7.80 o 
   1   2   2     8505.46     7417.23    155.99 o 
   2   2   2     8165.62     7628.85    135.82 o 
   3   2   2    15165.98    14533.86    218.77 o 
   4   2   2    11174.56    11080.32    177.22 o 
   5   2   2      882.11     1103.55     24.03 o 
   6   2   2      814.65      825.44     30.69 o 
   7   2   2     2232.02     2543.30     67.45 o 
   8   2   2     4455.13     4231.91    246.02 o 
   9   2   2    13595.72    14230.93    434.96 o 
  10   2   2      416.99      413.63     46.23 o 
  11   2   2       17.80       27.23     17.56 o 
  12   2   2       66.74       79.52     46.81 o 
  13   2   2       20.89        7.66     29.63 o 
  14   2   2      415.93      437.87     64.93 o 
  15   2   2      102.14       85.36     60.34 o 
  16   2   2      460.71      284.93     70.93 o 
 -16   3   2      186.22      256.81     75.61 o 
 -15   3   2        1.09      -20.56     37.15 o 
 -14   3   2      120.14      143.31     45.51 o 
 -13   3   2     1508.49     1454.13     92.95 o 
 -12   3   2      688.34      818.89     95.20 o 
 -11   3   2     2144.63     2307.42    115.55 o 
 -10   3   2        9.04      -17.76     24.63 o 
  -9   3   2      374.39      425.60     33.67 o 
  -8   3   2     4333.55     4814.47    231.03 o 
  -7   3   2      193.21      277.38     28.88 o 
  -6   3   2     2552.67     2548.14     88.20 o 
  -5   3   2      660.82      753.58     30.56 o 
  -4   3   2      832.21      868.23     31.68 o 
  -3   3   2     3921.54     4079.52     66.88 o 
  -2   3   2      549.10      742.17     28.97 o 
  -1   3   2     1190.53     1158.84     32.18 o 
   0   3   2     7854.89     7829.55    134.05 o 
   1   3   2      337.17      379.74     16.34 o 
   2   3   2    16097.71    14175.76    364.56 o 
   3   3   2    19988.04    18386.97    412.33 o 
   4   3   2      132.99      209.74     16.82 o 
   5   3   2     3004.48     3571.06     78.02 o 
   6   3   2      590.95      636.17     18.92 o 
   7   3   2      756.17      743.08     32.40 o 
   8   3   2      840.89      898.94     53.92 o 
   9   3   2     1115.98     1197.27     91.73 o 
  10   3   2     3744.77     3702.91    176.35 o 
  11   3   2     1512.44     1572.37     98.48 o 
  12   3   2      436.36      487.36     60.00 o 
  13   3   2      118.20      112.91     55.12 o 
  14   3   2      393.48      380.97     61.31 o 
  15   3   2      208.85      106.56     48.06 o 
 -15   4   2      734.05      756.20     94.44 o 
 -14   4   2       23.53      -14.73     33.16 o 
 -13   4   2      470.62      491.61     61.36 o 
 -12   4   2      159.15      211.64     45.76 o 
 -11   4   2       12.27       56.09     32.01 o 
 -10   4   2     7092.06     7370.01    347.40 o 
  -9   4   2      696.00      610.14     38.85 o 
  -8   4   2      143.02      237.63     27.98 o 
  -7   4   2      233.24      250.34     23.61 o 
  -6   4   2       27.18       32.14     13.61 o 
  -5   4   2     8241.17     8532.33    238.48 o 
  -4   4   2    10008.90    11003.30    282.11 o 
  -3   4   2      521.51      575.37     18.97 o 
  -2   4   2     1145.29     1352.96     50.88 o 
  -1   4   2     9758.58     9454.66    208.55 o 
   0   4   2     2151.52     2232.28     50.33 o 
   1   4   2     7561.87     7967.26    165.11 o 
   2   4   2     1365.95     1708.33     45.92 o 
   3   4   2     4131.51     4545.17     94.42 o 
   4   4   2     3553.37     3539.87     90.90 o 
   5   4   2       40.89       54.07     10.46 o 
   6   4   2     3276.05     3513.31     96.63 o 
   7   4   2     1279.48     1223.17     46.20 o 
   8   4   2      405.01      415.68     28.77 o 
   9   4   2     5769.25     5580.71    255.39 o 
  10   4   2       65.82       74.44     33.46 o 
  11   4   2       18.86      -18.53     25.07 o 
  12   4   2      407.92      433.52     61.71 o 
  13   4   2       93.26      124.25     45.55 o 
  14   4   2      701.49      782.78     90.99 o 
  15   4   2        8.68      -21.03     39.45 o 
 -14   5   2       37.36       28.15     69.37 o 
 -13   5   2        1.36       57.76     47.21 o 
 -12   5   2       22.33        5.80     47.11 o 
 -11   5   2      590.38      624.94     63.75 o 
 -10   5   2       70.96       23.12     27.65 o 
  -9   5   2      203.41      224.55     40.48 o 
  -8   5   2     3188.20     2930.35    115.74 o 
  -7   5   2       50.90      104.01     32.69 o 
  -6   5   2     4712.66     5076.28    169.38 o 
  -5   5   2      168.90      163.60     20.61 o 
  -4   5   2      369.29      402.55     17.12 o 
  -3   5   2    10981.75    11482.72    269.87 o 
  -2   5   2       40.33       70.37     12.49 o 
  -1   5   2      859.33      898.37     35.14 o 
   0   5   2       28.94       19.84     11.24 o 
   1   5   2      555.87      645.18     26.55 o 
   2   5   2    10184.17    10555.35    310.39 o 
   3   5   2      139.82      156.44     13.84 o 
   4   5   2     2674.91     3127.44     79.09 o 
   5   5   2     2083.35     1890.94     62.44 o 
   6   5   2      895.88      844.22     40.52 o 
   7   5   2     5160.44     4979.17    222.18 o 
   8   5   2     1626.22     1458.95     88.11 o 
   9   5   2      542.32      515.03     58.64 o 
  10   5   2      161.66      171.91     45.22 o 
  11   5   2      713.95      562.11     70.92 o 
  12   5   2       13.27      103.57     48.67 o 
  13   5   2      326.37      236.49     59.02 o 
  14   5   2      481.55      436.70     74.72 o 
 -13   6   2      286.09      224.71     71.83 o 
 -12   6   2        6.18        0.32     43.49 o 
 -11   6   2       15.10       38.82     39.38 o 
 -10   6   2     2926.47     2840.64    181.95 o 
  -9   6   2     1084.41     1066.02     78.92 o 
  -8   6   2      473.01      614.75     69.00 o 
  -7   6   2      140.46      225.26     28.70 o 
  -6   6   2      561.44      594.25     53.13 o 
  -5   6   2     1427.24     1753.55     75.07 o 
  -4   6   2      814.90      775.77     41.95 o 
  -3   6   2     2000.60     2099.88    108.48 o 
  -2   6   2      813.19      831.13     37.28 o 
  -1   6   2     7400.04     8177.79    245.63 o 
   0   6   2     3914.27     4089.81    118.73 o 
   1   6   2     1615.53     1609.75     56.32 o 
   2   6   2       19.59       28.54     17.08 o 
   3   6   2      478.85      400.71     24.90 o 
   4   6   2     2922.63     2761.47     90.41 o 
   5   6   2       22.92      101.04     18.50 o 
   6   6   2      693.78      568.13     37.02 o 
   7   6   2      267.37      386.13     50.13 o 
   8   6   2       15.66      -29.01     29.01 o 
   9   6   2     2021.66     1926.56    145.60 o 
  10   6   2      297.09      317.23     55.35 o 
  11   6   2      114.50      145.71     56.86 o 
  12   6   2      631.23      665.47     79.44 o 
  13   6   2      133.95       77.74     47.39 o 
 -11   7   2      229.57      206.00     64.03 o 
 -10   7   2      149.86      140.23     50.70 o 
  -9   7   2      160.17      139.90     40.32 o 
  -8   7   2     1221.93     1062.99     84.83 o 
  -7   7   2      173.71      175.96     27.30 o 
  -6   7   2     1564.22     1603.50     79.97 o 
  -5   7   2       51.46      105.00     21.02 o 
  -4   7   2      366.10      394.06     40.69 o 
  -3   7   2     3201.68     3366.49    134.07 o 
  -2   7   2      370.26      433.94     33.35 o 
  -1   7   2      282.82      369.58     40.45 o 
   0   7   2      433.65      360.99     35.62 o 
   1   7   2      206.13      214.24     24.83 o 
   2   7   2     1702.41     1675.55     76.51 o 
   3   7   2       69.27      113.99     22.32 o 
   4   7   2      792.89      838.97     61.98 o 
   5   7   2     1379.59     1479.04     73.62 o 
   6   7   2      652.80      630.48     53.81 o 
   7   7   2     2807.01     2828.04    180.43 o 
   8   7   2      537.39      511.35     61.51 o 
   9   7   2       11.51      219.67    119.18 o 
  10   7   2       22.66        9.46     34.12 o 
  11   7   2      151.88      134.90     52.34 o 
  -9   8   2      333.98      341.50     85.96 o 
  -8   8   2      139.54      174.94     60.55 o 
  -7   8   2      150.93      366.83     63.22 o 
  -6   8   2      115.42      166.04     32.31 o 
  -5   8   2       93.69      144.44     30.38 o 
  -4   8   2      132.93      135.18     30.26 o 
  -3   8   2      388.66      397.75     49.13 o 
  -2   8   2      772.01      812.93     57.08 o 
  -1   8   2     1462.40     1753.89     90.77 o 
   0   8   2     1163.05     1240.78     65.60 o 
   1   8   2      855.70      879.65     53.09 o 
   2   8   2       58.87       69.29     27.78 o 
   3   8   2      200.56       98.61     32.43 o 
   4   8   2      680.43      542.53     53.01 o 
   5   8   2        9.52       17.42     27.90 o 
   6   8   2      243.23      209.72     42.01 o 
   7   8   2      199.79      311.68     55.94 o 
   8   8   2        1.98      -12.83     33.11 o 
   9   8   2      424.96      436.58     68.96 o 
  -6   9   2      379.20      258.31     65.28 o 
  -5   9   2       81.88       49.41     45.22 o 
  -4   9   2       17.35       24.48     32.44 o 
  -3   9   2      968.31     1125.03     96.86 o 
  -2   9   2        8.06       -6.66     27.21 o 
  -1   9   2      429.01      497.69     88.49 o 
   0   9   2       35.37       42.22     29.91 o 
   1   9   2      123.98      159.49     43.75 o 
   2   9   2      266.85      299.59     42.71 o 
   3   9   2        0.47       25.72     32.34 o 
   4   9   2       11.27       -9.99     29.55 o 
   5   9   2      571.30      610.28     76.78 o 
   6   9   2      137.59      135.53     48.71 o 
 -16   1   3       44.29      171.59     60.41 o 
 -15   1   3       72.63       59.37     32.99 o 
 -14   1   3      156.69      205.95     38.86 o 
 -13   1   3      114.52      200.71     36.78 o 
 -12   1   3      377.05      420.08     34.82 o 
 -11   1   3       10.32       -8.11     15.71 o 
 -10   1   3      143.21      146.34     23.46 o 
  -9   1   3        1.23      -13.22     13.22 o 
  -8   1   3       19.43        6.84     10.72 o 
  -7   1   3      127.82      146.05     13.44 o 
  -6   1   3      150.47       77.31     10.07 o 
  -5   1   3       47.43       62.91      6.41 o 
  -4   1   3     3553.74     3313.46     54.41 o 
  -3   1   3      241.22      296.49     10.55 o 
  -2   1   3     1567.46     1900.71     45.08 o 
  -1   1   3      221.54      244.87     11.07 o 
   0   1   3     3861.50     3586.32     62.11 o 
   1   1   3     1157.64     1151.14     22.94 o 
   2   1   3     2061.87     2439.96    101.19 o 
   3   1   3     1928.27     1622.28     72.12 o 
   4   1   3     3971.26     3618.43     59.60 o 
   5   1   3      115.21       74.91      9.18 o 
   6   1   3     2030.59     2250.33     51.86 o 
   7   1   3      560.96      486.99     21.95 o 
   8   1   3      165.43      165.07     18.76 o 
   9   1   3      232.02      234.15     22.17 o 
  10   1   3       19.06       -0.01     17.71 o 
  11   1   3       15.60       32.64     22.80 o 
  12   1   3      106.23      158.33     32.02 o 
  13   1   3        7.61        0.57     24.79 o 
  14   1   3       40.44      -30.24     30.24 o 
  15   1   3        1.82       75.95     49.39 o 
  16   1   3       11.65      -30.52     49.76 o 
 -16   2   3        2.74      -52.07     52.07 o 
 -15   2   3       27.38       93.99     47.06 o 
 -14   2   3       88.47      143.00     39.96 o 
 -13   2   3       65.12      120.21     32.66 o 
 -12   2   3       67.47       60.98     39.50 o 
 -11   2   3      201.95      218.32     33.03 o 
 -10   2   3     1514.65     1475.08     72.22 o 
  -9   2   3     2135.63     1928.21     98.31 o 
  -8   2   3     2181.20     1914.71     89.49 o 
  -7   2   3     7852.69     6966.72    137.12 o 
  -6   2   3      664.65      708.18     17.71 o 
  -5   2   3      887.65     1027.81     42.53 o 
  -4   2   3      611.15      485.35     10.72 o 
  -3   2   3     3198.93     3343.03     50.15 o 
  -2   2   3     1099.20     1144.40     19.58 o 
  -1   2   3     3963.03     3647.03     48.67 o 
   0   2   3     1948.36     2331.04     70.00 o 
   1   2   3     1017.42      923.36     19.38 o 
   2   2   3      328.57      352.85     14.05 o 
   3   2   3       13.82       41.17      6.15 o 
   4   2   3      518.26      461.09     16.77 o 
   5   2   3      835.01      982.21     26.84 o 
   6   2   3     4794.92     4699.86     95.14 o 
   7   2   3     1702.05     1741.65     54.92 o 
   8   2   3      799.66      825.92     31.56 o 
   9   2   3     1807.32     1662.41     57.70 o 
  10   2   3        5.98       34.43     15.49 o 
  11   2   3      447.52      519.90     42.25 o 
  12   2   3      144.64       88.30     69.58 o 
  13   2   3      548.71      512.96     61.22 o 
  14   2   3      164.71       93.85     34.88 o 
  15   2   3      148.03      220.63     52.46 o 
  16   2   3      137.78      172.33     72.15 o 
 -15   3   3      669.49      599.66     79.36 o 
 -14   3   3      447.99      418.18     64.86 o 
 -13   3   3      565.24      571.64     58.34 o 
 -12   3   3      325.54      301.70     42.79 o 
 -11   3   3      255.01      280.58     36.64 o 
 -10   3   3      135.83      172.66     37.07 o 
  -9   3   3      139.41      152.05     24.29 o 
  -8   3   3       46.85       24.95     18.61 o 
  -7   3   3      254.52      243.26     23.47 o 
  -6   3   3      116.01      120.43     16.36 o 
  -5   3   3      558.44      404.17     20.63 o 
  -4   3   3     1108.64     1240.89     35.54 o 
  -3   3   3      191.59      233.94     17.71 o 
  -2   3   3     6150.86     5154.56    154.68 o 
  -1   3   3    12265.49    11264.32    348.20 o 
   0   3   3      699.83      790.99     19.96 o 
   1   3   3    13108.04    11675.18    205.98 o 
   2   3   3     5337.32     5176.52    102.76 o 
   3   3   3     3744.01     4020.21     71.50 o 
   4   3   3     2875.05     2838.57     51.35 o 
   5   3   3      598.72      600.69     25.03 o 
   6   3   3     7891.23     7872.67    200.01 o 
   7   3   3      359.82      391.34     19.63 o 
   8   3   3     1526.08     1542.98     57.57 o 
   9   3   3     1296.67     1128.74     49.59 o 
  10   3   3      357.66      339.55     46.61 o 
  11   3   3       80.75       60.87     32.35 o 
  12   3   3       98.70      104.78     47.53 o 
  13   3   3        1.57        7.73     35.26 o 
  14   3   3      116.75      130.36     46.01 o 
  15   3   3       35.63       19.68     36.98 o 
 -15   4   3      240.89      317.29     71.04 o 
 -14   4   3        9.13        5.41     41.28 o 
 -13   4   3       18.20       -1.56     29.01 o 
 -12   4   3      118.13      115.65     32.29 o 
 -11   4   3       29.17       50.64     24.67 o 
 -10   4   3      950.87      924.78     54.08 o 
  -9   4   3     1981.82     1846.26     87.05 o 
  -8   4   3     5993.82     5788.54    207.23 o 
  -7   4   3     3144.50     3092.14    106.16 o 
  -6   4   3     1995.69     2212.27     76.10 o 
  -5   4   3     1987.75     1951.86     65.88 o 
  -4   4   3     1950.06     1740.89     76.43 o 
  -3   4   3      196.56      258.35     13.25 o 
  -2   4   3      633.17      670.10     31.85 o 
  -1   4   3     6049.67     5542.51    123.41 o 
   0   4   3      814.63      951.40     25.27 o 
   1   4   3       42.21       87.69     11.31 o 
   2   4   3      620.68      573.47     23.61 o 
   3   4   3     1068.32     1193.60     42.06 o 
   4   4   3      429.86      417.48     25.98 o 
   5   4   3      690.88      604.04     20.53 o 
   6   4   3     2960.32     2631.86    102.12 o 
   7   4   3     1333.50     1085.94     56.99 o 
   8   4   3     2362.20     2007.16    125.35 o 
   9   4   3      642.96      602.16     57.94 o 
  10   4   3       53.20       32.51     55.14 o 
  11   4   3      613.55      630.85     71.44 o 
  12   4   3      193.02      172.37     48.81 o 
  13   4   3      520.56      504.94     65.76 o 
  14   4   3      158.46      237.25     60.63 o 
  15   4   3      452.76      487.40     75.97 o 
 -14   5   3      202.18      278.28    117.87 o 
 -13   5   3      143.81       59.14     39.03 o 
 -12   5   3       98.59      108.39     40.19 o 
 -11   5   3       44.34       81.93     40.03 o 
 -10   5   3        4.40       64.75     27.21 o 
  -9   5   3      154.61      321.84     65.61 o 
  -8   5   3        8.01       42.28     25.01 o 
  -7   5   3      365.88      355.07     31.58 o 
  -6   5   3       15.48        1.39     22.98 o 
  -5   5   3       12.72       63.64     15.74 o 
  -4   5   3      140.53      161.58     19.21 o 
  -3   5   3      400.35      417.93     35.98 o 
  -2   5   3     3639.06     3578.80     92.37 o 
  -1   5   3     4677.70     4645.39    178.10 o 
   0   5   3     2863.49     2764.32     70.68 o 
   1   5   3     3016.77     3159.75     81.61 o 
   2   5   3     2413.03     2578.95     80.17 o 
   3   5   3       19.39       29.09     15.39 o 
   4   5   3      702.17      604.71     28.92 o 
   5   5   3       60.69       81.11     11.29 o 
   6   5   3     2975.02     2954.12     93.18 o 
   7   5   3      183.79      250.31     38.60 o 
   8   5   3      988.44      964.86     63.62 o 
   9   5   3     1056.82     1005.69     72.02 o 
  10   5   3      192.71      216.74     48.20 o 
  11   5   3        0.65       16.15     32.24 o 
  12   5   3      154.61      150.44     49.47 o 
  13   5   3       25.05       86.11     58.38 o 
  14   5   3      100.83       56.72     43.88 o 
 -13   6   3       13.73      -25.65     41.23 o 
 -12   6   3       70.09      118.71     56.88 o 
 -11   6   3       13.95      -33.11     36.83 o 
 -10   6   3       21.82       75.99     31.88 o 
  -9   6   3      518.70      465.03     44.63 o 
  -8   6   3     1460.98     1382.18     76.80 o 
  -7   6   3     1354.39     1201.58     58.05 o 
  -6   6   3      209.20      209.09     35.25 o 
  -5   6   3      722.61      791.93     45.13 o 
  -4   6   3        8.16       27.27     15.69 o 
  -3   6   3      219.67      214.50     18.80 o 
  -2   6   3      503.41      552.09     33.44 o 
  -1   6   3     1040.69     1040.25     44.37 o 
   0   6   3      772.37      880.61     47.09 o 
   1   6   3       18.90       52.11     14.70 o 
   2   6   3      278.52      343.49     27.29 o 
   3   6   3      134.14      238.98     22.73 o 
   4   6   3      117.18      106.66     21.31 o 
   5   6   3     1746.23     1532.33     65.84 o 
   6   6   3      226.71      174.77     31.53 o 
   7   6   3      645.51      590.46     60.50 o 
   8   6   3      200.38      146.97     34.50 o 
   9   6   3      145.76       50.97     35.35 o 
  10   6   3      245.38      248.93     54.11 o 
  11   6   3       26.12       -4.44     54.47 o 
  12   6   3       15.03      116.96     67.04 o 
  13   6   3      232.36      165.26     60.09 o 
 -11   7   3        1.69       22.15     43.32 o 
 -10   7   3       74.83       56.15     46.77 o 
  -9   7   3      110.04      157.01     54.65 o 
  -8   7   3        0.51      -18.28     28.25 o 
  -7   7   3      142.80      129.47     28.22 o 
  -6   7   3       46.34      -17.72     22.50 o 
  -5   7   3      401.26      339.87     34.78 o 
  -4   7   3       19.68       89.09     20.39 o 
  -3   7   3       26.94       86.21     47.92 o 
  -2   7   3      492.63      602.61     51.46 o 
  -1   7   3      668.94      725.02     40.80 o 
   0   7   3     1448.30     1491.65     59.73 o 
   1   7   3       32.84       52.84     25.10 o 
   2   7   3      149.66      144.38     19.51 o 
   3   7   3      925.16      934.04     50.22 o 
   4   7   3        9.18       41.85     32.11 o 
   5   7   3       78.35       99.30     31.85 o 
   6   7   3      246.47      333.59     48.60 o 
   7   7   3       43.13       64.81     30.74 o 
   8   7   3      178.50      231.90     49.91 o 
   9   7   3      310.47      279.13     55.94 o 
  10   7   3       38.48       51.38     38.43 o 
  11   7   3        5.03      -36.04     42.23 o 
  -9   8   3       39.36        9.66     51.40 o 
  -8   8   3      404.40      360.18     61.87 o 
  -7   8   3        2.84       -3.51     32.79 o 
  -6   8   3       24.40        5.11     29.98 o 
  -5   8   3       13.48       96.31     29.61 o 
  -4   8   3      296.20      318.68     40.39 o 
  -3   8   3      306.62      342.47     39.53 o 
  -2   8   3      364.39      344.59     41.48 o 
  -1   8   3      115.01      148.98     28.49 o 
   0   8   3       71.19       69.61     22.65 o 
   1   8   3       36.04       18.07     20.48 o 
   2   8   3      213.26      199.73     33.95 o 
   3   8   3      131.16      164.59     30.15 o 
   4   8   3        2.25       14.35     31.12 o 
   5   8   3      282.56      233.55     44.82 o 
   6   8   3       60.79       43.44     34.08 o 
   7   8   3      120.97      146.82     45.98 o 
   8   8   3       20.92      -10.90     38.33 o 
   9   8   3       84.49      125.36     46.80 o 
  -6   9   3       10.97       19.49     59.26 o 
  -5   9   3       67.61       93.61     47.81 o 
  -4   9   3      221.94      295.33     54.42 o 
  -3   9   3       80.60       92.36     44.61 o 
  -2   9   3      103.87       23.65     39.74 o 
  -1   9   3      207.68      203.28     53.98 o 
   0   9   3        2.89      -18.59     31.60 o 
   1   9   3       16.41       35.99     34.58 o 
   2   9   3       36.70       82.63     34.19 o 
   3   9   3      787.57      748.91     80.81 o 
   4   9   3      507.56      556.35     78.92 o 
   5   9   3       32.18       22.95     43.23 o 
   6   9   3       91.94       21.56     35.46 o 
 -16   0   4      239.08      297.89     84.60 o 
 -15   0   4       69.12       16.55     45.45 o 
 -14   0   4     1606.07     1391.89    138.59 o 
 -13   0   4      998.13     1070.35     91.33 o 
 -12   0   4     1326.65     1446.66     97.66 o 
 -11   0   4     8111.32     7885.14    357.26 o 
 -10   0   4     4516.09     4486.68    206.61 o 
  -9   0   4    34596.18    32000.84   1340.73 o 
  -8   0   4      805.74      902.72     50.32 o 
  -7   0   4     1528.27     1630.03     83.32 o 
  -6   0   4     3106.09     3143.05    242.04 o 
  -5   0   4       10.12        8.67      9.03 o 
  -4   0   4      290.37      265.76     33.50 o 
  -3   0   4     1110.72     1352.80     97.22 o 
  -2   0   4    13848.18    13168.29    641.86 o 
  -1   0   4    68537.30    50070.27    800.78 o 
   0   0   4      123.42      148.32     10.11 o 
   1   0   4      154.65      225.26     13.10 o 
   2   0   4      130.16      249.32     14.88 o 
   3   0   4    11623.40    11703.75    377.06 o 
   4   0   4    37239.16    32516.74    942.17 o 
   5   0   4    31272.39    28788.31    862.39 o 
   6   0   4     3663.65     4148.87    122.33 o 
   7   0   4     1841.60     1790.24    113.12 o 
   8   0   4       85.35      164.77     22.75 o 
   9   0   4      255.92      325.78     34.51 o 
  10   0   4       37.37       73.94     29.94 o 
  11   0   4     5418.91     5087.26   1027.05 o 
  12   0   4     3857.31     3051.67    544.87 o 
  13   0   4     1722.88     1443.87    243.46 o 
  14   0   4      283.37      373.63    102.62 o 
  15   0   4      769.34      953.61    169.39 o 
  16   0   4      349.73      419.92    172.61 o 
 -16   1   4     1425.27     1270.08    133.62 o 
 -15   1   4       50.64       76.65     38.88 o 
 -14   1   4      266.30      248.02     43.95 o 
 -13   1   4      379.17      376.30     43.61 o 
 -12   1   4       96.78      120.84     23.60 o 
 -11   1   4      101.33      161.67     20.57 o 
 -10   1   4       98.37       84.12     19.80 o 
  -9   1   4      331.62      287.99     23.52 o 
  -8   1   4     2214.34     2410.95     75.81 o 
  -7   1   4     6913.85     7657.68    282.07 o 
  -6   1   4     3026.01     3072.98     67.01 o 
  -5   1   4    13890.61    15244.94    303.21 o 
  -4   1   4    18431.53    18911.10    344.87 o 
  -3   1   4    21918.18    23028.35    444.91 o 
  -2   1   4    67587.91    52151.99   1306.35 o 
  -1   1   4     1924.66     1925.35     32.75 o 
   0   1   4     2185.12     2478.40     47.61 o 
   1   1   4      563.51      761.98     14.22 o 
   2   1   4     7486.41     6828.53    249.44 o 
   3   1   4     3175.27     3565.11     83.89 o 
   4   1   4     6644.56     6001.46    171.90 o 
   5   1   4     7580.50     6732.16    175.36 o 
   6   1   4    21125.49    19665.65    416.90 o 
   7   1   4     2460.36     2801.92     68.83 o 
   8   1   4     1400.76     1350.41     52.87 o 
   9   1   4      165.42      158.33     22.79 o 
  10   1   4     1997.36     1962.99     70.74 o 
  11   1   4     7130.02     7748.89    255.74 o 
  12   1   4      264.76      403.50     43.37 o 
  13   1   4      117.72       99.30     40.36 o 
  14   1   4      162.56      176.54     42.51 o 
  15   1   4       23.12       44.73     55.22 o 
  16   1   4       52.47      103.13     72.73 o 
 -16   2   4        0.49       17.38     45.06 o 
 -15   2   4       58.17       43.24     35.13 o 
 -14   2   4      963.22      980.44     77.54 o 
 -13   2   4      211.53      262.60     39.95 o 
 -12   2   4      135.74      142.30     43.88 o 
 -11   2   4     7438.29     7616.08    297.84 o 
 -10   2   4     2613.62     2613.23    107.08 o 
  -9   2   4    13105.22    11940.31    315.85 o 
  -8   2   4      623.07      640.19     22.16 o 
  -7   2   4      448.45      585.24     21.71 o 
  -6   2   4     3562.45     3848.19     73.59 o 
  -5   2   4     1807.49     2157.39     39.77 o 
  -4   2   4     1133.99     1568.49     73.20 o 
  -3   2   4     1576.71     1667.02     41.08 o 
  -2   2   4    11296.89    10833.17    266.98 o 
  -1   2   4    13862.83    13795.08    194.87 o 
   0   2   4     7090.74     7595.90    145.65 o 
   1   2   4      127.41      200.93      7.39 o 
   2   2   4    14612.36    14475.29    329.07 o 
   3   2   4     5021.19     5210.71    153.77 o 
   4   2   4    10372.68     9723.40    268.37 o 
   5   2   4    17751.85    16516.05    561.09 o 
   6   2   4      312.53      280.91     15.72 o 
   7   2   4     1309.68     1496.67     44.60 o 
   8   2   4       16.39       62.21     23.46 o 
   9   2   4      264.13      280.63     26.52 o 
  10   2   4        9.68       89.22     22.76 o 
  11   2   4     1822.84     1694.30     87.35 o 
  12   2   4     2972.50     2786.96    131.61 o 
  13   2   4     1564.67     1378.88    102.03 o 
  14   2   4       62.17       47.00     36.11 o 
  15   2   4      362.89      378.26     66.89 o 
  16   2   4      252.59      188.62     65.70 o 
 -15   3   4       61.71        4.30     36.33 o 
 -14   3   4        3.79       60.01     53.42 o 
 -13   3   4     1087.88     1174.60     88.09 o 
 -12   3   4      220.79      271.32     40.39 o 
 -11   3   4       25.86       98.35     27.00 o 
 -10   3   4      622.38      628.97     39.65 o 
  -9   3   4      790.08      816.70     49.06 o 
  -8   3   4     4814.91     4705.68    159.15 o 
  -7   3   4     3291.17     3613.24    115.23 o 
  -6   3   4      739.71      754.20     39.17 o 
  -5   3   4      677.09      741.87     30.45 o 
  -4   3   4     7578.68     7680.46    171.30 o 
  -3   3   4     4951.82     5145.05     95.00 o 
  -2   3   4    24157.41    22473.40    465.60 o 
  -1   3   4      147.83      135.72      8.32 o 
   0   3   4     1311.38     1524.51     31.16 o 
   1   3   4     1015.80      998.92     30.75 o 
   2   3   4       60.76       81.10      8.52 o 
   3   3   4     1970.35     2124.75     43.42 o 
   4   3   4     2024.87     2292.12     39.71 o 
   5   3   4     6194.46     6032.10    156.20 o 
   6   3   4     3765.48     3618.38    130.03 o 
   7   3   4      727.18      746.49     32.83 o 
   8   3   4     2700.70     2614.31     90.18 o 
   9   3   4     1336.84     1280.96     58.69 o 
  10   3   4      838.73      825.68     72.25 o 
  11   3   4     3171.34     3053.69    171.41 o 
  12   3   4       73.47      148.88     41.52 o 
  13   3   4      103.26      100.16     37.41 o 
  14   3   4      212.10      182.95     51.85 o 
  15   3   4       93.00       92.96     43.93 o 
 -15   4   4      183.73      327.52     93.29 o 
 -14   4   4     1065.89     1080.51    101.30 o 
 -13   4   4       12.82       45.90     34.17 o 
 -12   4   4        5.52       11.18     25.55 o 
 -11   4   4     1364.04     1418.88     96.57 o 
 -10   4   4      114.51       71.60     27.07 o 
  -9   4   4     3263.62     3347.08    137.72 o 
  -8   4   4      391.55      435.16     36.38 o 
  -7   4   4       78.07       74.59     18.51 o 
  -6   4   4     6726.00     6782.01    210.28 o 
  -5   4   4      341.86      313.82     21.56 o 
  -4   4   4     2539.75     2607.72     73.93 o 
  -3   4   4      803.20      808.37     32.57 o 
  -2   4   4     1838.58     1895.61     44.96 o 
  -1   4   4     8566.44     8454.93    221.25 o 
   0   4   4     2790.16     3040.07     65.80 o 
   1   4   4      137.95      186.70     13.19 o 
   2   4   4     2381.70     2609.20     59.34 o 
   3   4   4     1170.10     1170.20     34.72 o 
   4   4   4     5457.76     5852.59    124.24 o 
   5   4   4     3716.76     3698.44     78.52 o 
   6   4   4     4001.26     4122.78    136.10 o 
   7   4   4     2263.17     2158.47     72.34 o 
   8   4   4     1122.68     1097.60     68.72 o 
   9   4   4       64.81       50.32     35.53 o 
  10   4   4      984.38      998.42    115.88 o 
  11   4   4      710.12      572.56     65.21 o 
  12   4   4      373.31      229.54     51.17 o 
  13   4   4      652.66      626.33     83.54 o 
  14   4   4       15.85       -6.65     35.67 o 
 -14   5   4       41.86      120.04     62.39 o 
 -13   5   4     1047.33     1131.81    137.78 o 
 -12   5   4      372.37      336.19     48.66 o 
 -11   5   4      101.23       57.85     25.39 o 
 -10   5   4        2.47       22.33     22.74 o 
  -9   5   4        8.78       17.98     36.16 o 
  -8   5   4     5201.56     5500.75    208.88 o 
  -7   5   4     1976.89     2064.83     87.10 o 
  -6   5   4      119.88      174.03     26.54 o 
  -5   5   4       99.52      159.73     20.86 o 
  -4   5   4      233.67      218.03     23.20 o 
  -3   5   4      156.28      208.81     18.79 o 
  -2   5   4     6884.93     7559.16    365.31 o 
  -1   5   4     4668.60     4589.04    122.43 o 
   0   5   4     1226.95     1356.46     43.15 o 
   1   5   4     7604.45     7546.07    181.04 o 
   2   5   4      783.65      796.43     32.39 o 
   3   5   4     6787.08     7170.32    199.73 o 
   4   5   4      261.40      292.36     21.89 o 
   5   5   4      459.63      458.86     22.36 o 
   6   5   4     2090.95     1946.54     90.21 o 
   7   5   4       39.34       77.51     27.93 o 
   8   5   4      580.81      551.59     56.05 o 
   9   5   4      667.10      620.13     66.27 o 
  10   5   4      311.29      284.57     52.57 o 
  11   5   4     1316.86     1333.96    114.21 o 
  12   5   4       18.51        8.89     49.61 o 
  13   5   4      382.19      450.18     67.94 o 
  14   5   4       99.54      123.87     54.46 o 
 -13   6   4       18.36      117.84     74.61 o 
 -12   6   4        1.11       34.11     58.49 o 
 -11   6   4        6.50       39.66     46.78 o 
 -10   6   4       59.92      125.14     33.01 o 
  -9   6   4     1244.58     1211.59     73.58 o 
  -8   6   4      883.48      853.35     56.30 o 
  -7   6   4     1194.27     1138.63     63.00 o 
  -6   6   4     3955.88     3584.43    137.56 o 
  -5   6   4      315.96      239.06     28.38 o 
  -4   6   4     4182.82     4048.01    145.39 o 
  -3   6   4        0.85        0.83     21.64 o 
  -2   6   4      309.04      340.39     27.68 o 
  -1   6   4     5040.76     5150.73    155.27 o 
   0   6   4      352.85      403.50     28.97 o 
   1   6   4      244.66      300.77     22.68 o 
   2   6   4      162.74      157.79     17.45 o 
   3   6   4      343.13      491.69     31.75 o 
   4   6   4     3433.40     3602.02    118.36 o 
   5   6   4        2.04       -0.91     13.83 o 
   6   6   4     3677.36     3915.75    191.46 o 
   7   6   4      597.96      622.24     62.47 o 
   8   6   4     1580.08     1471.04    104.82 o 
   9   6   4      660.74      676.74     68.93 o 
  10   6   4      793.31      725.68     84.30 o 
  11   6   4      206.75      222.23     57.28 o 
  12   6   4       15.99      -10.13     38.56 o 
 -11   7   4       47.67      -30.81     46.23 o 
 -10   7   4        0.71      -28.40     44.44 o 
  -9   7   4       55.04      127.91     54.20 o 
  -8   7   4      899.22      966.78     88.26 o 
  -7   7   4     1151.92     1204.50     90.14 o 
  -6   7   4       14.77      -21.32     21.32 o 
  -5   7   4       96.85      178.72     27.12 o 
  -4   7   4       16.82       78.06     29.48 o 
  -3   7   4        1.95       17.78     20.10 o 
  -2   7   4      446.97      460.79     32.58 o 
  -1   7   4     1641.44     1584.80     71.62 o 
   0   7   4     1286.78     1376.71     59.57 o 
   1   7   4     3751.88     4178.17    140.02 o 
   2   7   4     1230.77     1266.80     58.82 o 
   3   7   4     2032.63     2066.13    141.09 o 
   4   7   4        8.43        8.90     24.68 o 
   5   7   4        4.97       33.36     27.97 o 
   6   7   4      996.38      829.95     72.62 o 
   7   7   4       60.99       77.30     36.86 o 
   8   7   4       67.45        1.99     28.98 o 
   9   7   4      296.51      398.56     61.52 o 
  10   7   4      126.03      176.18     54.13 o 
  11   7   4      578.79      585.75     87.81 o 
  -9   8   4      137.47      209.13     64.09 o 
  -8   8   4      149.20      102.69     61.61 o 
  -7   8   4      249.48      195.87     47.68 o 
  -6   8   4     1428.77     1284.71    107.99 o 
  -5   8   4      454.69      451.27     88.54 o 
  -4   8   4     1221.70     1370.03    112.53 o 
  -3   8   4        3.32       66.29     28.29 o 
  -2   8   4       45.74       94.51     36.54 o 
  -1   8   4     1004.18      982.16     59.21 o 
   0   8   4      202.15      212.45     28.21 o 
   1   8   4       18.90        7.06     20.09 o 
   2   8   4       54.55       74.80     27.89 o 
   3   8   4       46.28       79.88     42.73 o 
   4   8   4      234.73      265.49     43.96 o 
   5   8   4       45.49       48.15     32.78 o 
   6   8   4      495.35      588.50     67.55 o 
   7   8   4      658.14      677.73     79.82 o 
   8   8   4      520.64      548.33     75.96 o 
   9   8   4       36.64       17.19     38.49 o 
  -6   9   4       23.15      -47.28     47.28 o 
  -5   9   4       20.69       76.25     48.96 o 
  -4   9   4       12.73       24.89     37.20 o 
  -3   9   4        0.95        2.21     41.08 o 
  -2   9   4      318.10      326.48     60.66 o 
  -1   9   4      534.43      672.79     70.76 o 
   0   9   4      246.78      218.73     69.31 o 
   1   9   4      699.37      637.20    111.21 o 
   2   9   4       36.25       22.82     51.99 o 
   3   9   4     1604.46     1586.48    115.08 o 
   4   9   4      169.21      144.39     43.30 o 
   5   9   4        0.77       46.48     50.79 o 
   6   9   4      258.16      285.85     88.92 o 
 -16   1   5        4.09      -37.83     41.12 o 
 -15   1   5        1.13      -34.88     34.88 o 
 -14   1   5       17.78       12.29     25.37 o 
 -13   1   5       44.05       70.09     45.72 o 
 -12   1   5        0.39       -3.87     14.41 o 
 -11   1   5       40.62       37.73     16.34 o 
 -10   1   5      219.58      186.23     19.30 o 
  -9   1   5      372.05      309.29     22.89 o 
  -8   1   5      176.33      164.01     17.95 o 
  -7   1   5     1072.29     1181.41     35.04 o 
  -6   1   5      267.56      256.14     13.95 o 
  -5   1   5     6773.34     6721.13    132.34 o 
  -4   1   5      681.63      633.51     16.28 o 
  -3   1   5      389.41      493.38     11.59 o 
  -2   1   5      352.67      417.27     12.73 o 
  -1   1   5      206.81      135.77     10.92 o 
   0   1   5     4237.98     3936.02     90.67 o 
   1   1   5      464.22      420.57     11.09 o 
   2   1   5     6657.29     6760.98    115.91 o 
   3   1   5     1126.12      846.83     18.79 o 
   4   1   5      169.54      249.79     13.64 o 
   5   1   5       56.00       39.04     20.91 o 
   6   1   5     1783.22     1626.91     42.74 o 
   7   1   5      115.81      102.08     14.78 o 
   8   1   5      118.52      103.08     26.84 o 
   9   1   5       72.30       91.91     18.06 o 
  10   1   5       39.04       56.45     19.43 o 
  11   1   5      124.68      194.29     29.47 o 
  12   1   5       26.61       23.88     26.80 o 
  13   1   5        0.50       17.69     24.78 o 
  14   1   5       40.17       -9.92     40.46 o 
  15   1   5       42.29       40.19     53.95 o 
  16   1   5       44.70       54.66     94.69 o 
 -16   2   5       11.66       61.47     64.57 o 
 -15   2   5      189.37      249.07     38.15 o 
 -14   2   5      284.50      305.34     47.12 o 
 -13   2   5      443.36      435.42     47.45 o 
 -12   2   5      907.09      953.66     66.10 o 
 -11   2   5      516.21      564.38     49.04 o 
 -10   2   5     2268.71     2350.47    104.21 o 
  -9   2   5      341.70      313.91     28.04 o 
  -8   2   5     1647.58     1626.47     47.19 o 
  -7   2   5     1197.34     1181.88     32.98 o 
  -6   2   5      233.85      201.08     11.76 o 
  -5   2   5     2503.30     2475.08     52.01 o 
  -4   2   5        9.75       45.30      7.78 o 
  -3   2   5     3164.92     3496.66     58.91 o 
  -2   2   5     1157.36     1341.56     19.60 o 
  -1   2   5      110.92       55.70      7.41 o 
   0   2   5     1847.10     1693.63     31.56 o 
   1   2   5     1661.51     1829.35     31.62 o 
   2   2   5     3206.58     2802.49     88.91 o 
   3   2   5      543.84      662.31     22.95 o 
   4   2   5      324.07      448.59     20.59 o 
   5   2   5     3095.02     3012.74    160.06 o 
   6   2   5     1541.43     1532.50     98.36 o 
   7   2   5      970.95     1090.05     60.89 o 
   8   2   5     2446.88     2340.96    117.70 o 
   9   2   5     1487.53     1443.41    126.39 o 
  10   2   5      307.32      293.44     32.18 o 
  11   2   5     1055.67      985.94     61.91 o 
  12   2   5       56.00       83.36     25.12 o 
  13   2   5      118.54      149.26     42.20 o 
  14   2   5        5.34       63.69     72.29 o 
  15   2   5        0.15        3.46     72.97 o 
 -15   3   5       41.37        3.24     55.52 o 
 -14   3   5        0.41        3.27     27.95 o 
 -13   3   5       75.75       69.92     32.00 o 
 -12   3   5        1.39       -3.80     23.46 o 
 -11   3   5        0.48       -5.44     22.72 o 
 -10   3   5        1.73       -1.03     21.26 o 
  -9   3   5       23.81       30.97     20.59 o 
  -8   3   5      968.37     1050.25     53.15 o 
  -7   3   5     2942.03     2965.37    101.61 o 
  -6   3   5     4325.52     4070.39    119.19 o 
  -5   3   5     9133.36     8426.08    304.42 o 
  -4   3   5     2845.60     2951.69     60.75 o 
  -3   3   5     4306.06     3875.21     73.49 o 
  -2   3   5     1291.98     1197.95     34.95 o 
  -1   3   5      686.50      871.61     22.96 o 
   0   3   5     7021.72     6861.02    209.55 o 
   1   3   5     3209.44     3097.31     57.97 o 
   2   3   5     6723.94     6821.03    123.19 o 
   3   3   5     3404.23     3492.52     60.07 o 
   4   3   5      793.87      903.59     41.79 o 
   5   3   5      727.23      806.26     45.95 o 
   6   3   5      576.84      577.21     28.19 o 
   7   3   5       21.68       69.90     26.40 o 
   8   3   5      222.70      200.62     22.19 o 
   9   3   5      307.49      369.44     34.97 o 
  10   3   5      367.95      355.72     39.76 o 
  11   3   5      214.85      244.75     46.95 o 
  12   3   5        1.08       -8.89     30.19 o 
  13   3   5       79.20      120.89     44.32 o 
  14   3   5       68.74      134.09     44.68 o 
  15   3   5      179.09      127.41     64.00 o 
 -15   4   5      261.59      222.00     70.74 o 
 -14   4   5      199.27       76.10     75.19 o 
 -13   4   5     1079.76     1039.60     78.10 o 
 -12   4   5     1022.24     1013.01     68.49 o 
 -11   4   5      458.89      388.77     45.24 o 
 -10   4   5     1160.99     1045.88     63.37 o 
  -9   4   5      559.00      484.13     41.96 o 
  -8   4   5     1075.58     1078.08     55.93 o 
  -7   4   5       75.19       85.36     23.50 o 
  -6   4   5       95.11       73.02     30.42 o 
  -5   4   5     3377.93     3275.80    115.00 o 
  -4   4   5      428.98      448.75     31.66 o 
  -3   4   5      952.98     1003.22     38.13 o 
  -2   4   5      398.93      312.53     18.78 o 
  -1   4   5      475.91      428.41     25.37 o 
   0   4   5     2806.56     2356.43     54.35 o 
   1   4   5     4256.25     4392.53     96.13 o 
   2   4   5     1504.88     1323.84     34.47 o 
   3   4   5     1487.38     1435.78     41.75 o 
   4   4   5     1486.97     1542.37     43.20 o 
   5   4   5      298.17      346.76     25.35 o 
   6   4   5      798.85      830.12     39.35 o 
   7   4   5     1097.91     1036.29     48.51 o 
   8   4   5     3385.07     3158.90    146.78 o 
   9   4   5      917.32     1001.59     79.06 o 
  10   4   5      493.60      501.20     61.01 o 
  11   4   5     1241.59     1193.39     94.66 o 
  12   4   5      169.97      220.69     52.15 o 
  13   4   5       58.30       88.37     45.32 o 
  14   4   5        3.26      -19.15     39.20 o 
 -14   5   5        1.14      -14.52     46.61 o 
 -13   5   5       62.35      181.64     64.24 o 
 -12   5   5       34.88       77.46     33.09 o 
 -11   5   5       15.85      -19.15     26.59 o 
 -10   5   5        8.53        1.07     18.93 o 
  -9   5   5        0.87       15.20     21.61 o 
  -8   5   5       97.89      139.48     32.59 o 
  -7   5   5     1610.11     1600.35     78.12 o 
  -6   5   5     2610.60     2652.61    100.49 o 
  -5   5   5     3333.09     3051.62    102.67 o 
  -4   5   5      658.92      694.52     34.67 o 
  -3   5   5     1931.65     1997.94     70.58 o 
  -2   5   5      491.31      496.58     24.27 o 
  -1   5   5      151.84      141.65     16.08 o 
   0   5   5     1217.24     1067.05     34.11 o 
   1   5   5     1920.82     2148.96     62.61 o 
   2   5   5     4872.74     5115.96    128.57 o 
   3   5   5      296.12      269.64     18.35 o 
   4   5   5     1812.14     1852.70     64.95 o 
   5   5   5      145.06      204.43     32.97 o 
   6   5   5      130.65      140.06     20.19 o 
   7   5   5      332.51      287.85     47.46 o 
   8   5   5       52.56       24.15     27.49 o 
   9   5   5      230.53      235.33     41.85 o 
  10   5   5      160.78       79.99     38.60 o 
  11   5   5       15.96      -22.39     34.41 o 
  12   5   5       81.70       92.09     40.19 o 
  13   5   5       13.78      -22.71     40.94 o 
 -12   6   5      257.08      245.68     81.20 o 
 -11   6   5       68.99      106.92     54.13 o 
 -10   6   5      117.40      130.45     39.41 o 
  -9   6   5        6.74       62.58     35.09 o 
  -8   6   5       38.53       54.44     26.47 o 
  -7   6   5       74.33       72.24     22.80 o 
  -6   6   5       11.38       -2.64     21.55 o 
  -5   6   5     1079.64      975.37     50.50 o 
  -4   6   5      221.87      202.39     22.20 o 
  -3   6   5     2188.29     2061.84     66.29 o 
  -2   6   5       46.54       27.22     14.36 o 
  -1   6   5        5.34       42.21     13.48 o 
   0   6   5     1209.52     1274.59     48.30 o 
   1   6   5      933.98      981.16     43.06 o 
   2   6   5     2030.32     1778.71     61.16 o 
   3   6   5      143.29      124.45     21.62 o 
   4   6   5       67.78       59.12     19.04 o 
   5   6   5      121.06      160.78     22.62 o 
   6   6   5        1.53      -10.62     24.52 o 
   7   6   5      182.10      195.60     39.73 o 
   8   6   5      203.83      257.49     45.10 o 
   9   6   5      937.12      964.37     89.44 o 
  10   6   5       36.59       22.29     36.06 o 
  11   6   5      361.81      333.22     63.92 o 
  12   6   5       12.57       91.23     49.90 o 
 -11   7   5       39.81       27.49     47.46 o 
 -10   7   5      144.98      115.12     56.12 o 
  -9   7   5       15.15      -34.46     34.46 o 
  -8   7   5        1.35       -4.72     28.11 o 
  -7   7   5      202.01      318.79     48.37 o 
  -6   7   5      715.20      631.31     59.49 o 
  -5   7   5      341.86      408.61     47.80 o 
  -4   7   5        2.74       24.33     17.98 o 
  -3   7   5       18.12       75.16     27.31 o 
  -2   7   5       31.27       52.72     20.44 o 
  -1   7   5       49.07       65.69     17.77 o 
   0   7   5       77.28       86.37     20.46 o 
   1   7   5      129.28      155.13     22.70 o 
   2   7   5     1706.57     1629.01     72.45 o 
   3   7   5       44.39       25.39     20.04 o 
   4   7   5      655.18      677.98     43.29 o 
   5   7   5        2.23       28.41     37.72 o 
   6   7   5       53.87      104.45     64.59 o 
   7   7   5      407.36      370.30     51.34 o 
   8   7   5       80.14      105.18     42.51 o 
   9   7   5       59.46       85.10     42.91 o 
  10   7   5        8.22      -11.92     38.13 o 
  11   7   5        6.26      -54.52     55.07 o 
  -9   8   5       13.69      -52.33     52.33 o 
  -8   8   5      235.48      323.04     69.40 o 
  -7   8   5      160.04      185.84     45.39 o 
  -6   8   5       19.93       22.93     29.82 o 
  -5   8   5      227.14      241.21     44.55 o 
  -4   8   5      153.58      128.05     39.06 o 
  -3   8   5      154.72      212.39     50.83 o 
  -2   8   5      112.19       93.37     32.77 o 
  -1   8   5       13.45       37.90     21.59 o 
   0   8   5      400.20      366.43     33.94 o 
   1   8   5      370.73      376.02     42.50 o 
   2   8   5       78.67      109.34     30.10 o 
   3   8   5        1.32       18.58     26.34 o 
   4   8   5       13.60       47.90     34.21 o 
   5   8   5      825.83      856.56     73.33 o 
   6   8   5      284.41      236.83     49.27 o 
   7   8   5        1.11       30.27     40.84 o 
   8   8   5       62.29       31.00     42.74 o 
   9   8   5       44.98       88.26     41.02 o 
  -5   9   5       27.41       51.22     51.02 o 
  -4   9   5        3.71       36.96     35.80 o 
  -3   9   5       16.21      -16.89     40.32 o 
  -2   9   5      342.72      400.01     61.33 o 
  -1   9   5      391.00      419.81     56.06 o 
   0   9   5      211.96      137.39     63.11 o 
   1   9   5       10.28      -28.04     50.72 o 
   2   9   5       70.95       76.43     61.94 o 
   3   9   5        4.51      115.87     65.56 o 
   4   9   5      220.87      457.00     85.11 o 
   5   9   5        0.38       19.80     49.62 o 
 -16   0   6     1482.39     1366.86    166.15 o 
 -15   0   6      873.29      791.79    112.73 o 
 -14   0   6     2345.53     2277.04    289.72 o 
 -13   0   6      871.69      799.97     76.68 o 
 -12   0   6       65.35       60.81     26.20 o 
 -11   0   6      397.76      319.26     38.37 o 
 -10   0   6      632.46      649.45    128.81 o 
  -9   0   6     1896.23     1768.69    162.10 o 
  -8   0   6      575.64      577.58     41.24 o 
  -7   0   6     4912.12     4483.12    153.69 o 
  -6   0   6     7913.06     8715.13    266.98 o 
  -5   0   6    25469.65    27028.87   1097.69 o 
  -4   0   6     5729.88     5848.84    197.92 o 
  -3   0   6    15630.51    14185.43    739.41 o 
  -2   0   6    14211.14    14026.19    297.06 o 
  -1   0   6    24889.72    24420.99    528.07 o 
   0   0   6    50603.23    39654.47   1369.44 o 
   1   0   6     1316.74     1454.44    113.89 o 
   2   0   6        6.55       25.65     14.01 o 
   3   0   6    11798.25    12582.24    325.55 o 
   4   0   6     2948.60     3063.12    169.23 o 
   5   0   6     9119.38     9969.80    411.46 o 
   6   0   6    16201.87    15736.76    505.46 o 
   7   0   6    14048.41    13723.11    470.28 o 
   8   0   6    11823.93    11277.62    418.29 o 
   9   0   6      346.86      241.06     28.93 o 
  10   0   6      528.98      477.91     65.70 o 
  11   0   6      354.90      339.39     64.97 o 
  12   0   6      315.94      333.74     73.18 o 
  13   0   6      730.60      827.80    114.78 o 
  14   0   6      322.34      424.75     88.96 o 
  15   0   6      578.49      640.34    174.45 o 
  16   0   6       25.03      -53.55     71.71 o 
 -16   1   6      148.13      125.56     43.96 o 
 -15   1   6        9.55      -33.71     33.71 o 
 -14   1   6      141.10      183.65     35.49 o 
 -13   1   6      244.27      282.53     43.80 o 
 -12   1   6     3487.55     3062.12    159.23 o 
 -11   1   6     2267.55     2143.84     83.22 o 
 -10   1   6     1624.44     1636.28     86.56 o 
  -9   1   6     7285.25     7097.21    192.85 o 
  -8   1   6     4326.06     4075.71    104.86 o 
  -7   1   6    18267.30    18154.29    496.55 o 
  -6   1   6     7385.65     8035.05    196.42 o 
  -5   1   6       82.07      141.44     18.93 o 
  -4   1   6     2806.42     3728.13     67.90 o 
  -3   1   6      265.66      389.56      9.56 o 
  -2   1   6       48.87       49.40     10.11 o 
  -1   1   6     8535.01     8874.92    158.96 o 
   0   1   6    27121.57    22745.11    449.46 o 
   1   1   6    31600.60    26619.67    520.49 o 
   2   1   6     3189.66     3488.20     79.01 o 
   3   1   6      871.78      991.63     21.31 o 
   4   1   6      131.51      183.79      8.00 o 
   5   1   6     3171.45     3177.89     58.61 o 
   6   1   6     3083.64     3096.89     72.65 o 
   7   1   6    12395.72    11708.26    464.55 o 
   8   1   6     2053.37     2064.27     78.42 o 
   9   1   6       84.59       97.33     24.48 o 
  10   1   6     1157.35     1036.24     54.71 o 
  11   1   6      143.49      160.60     25.99 o 
  12   1   6      125.01      209.07     46.35 o 
  13   1   6     2742.64     2351.48    250.60 o 
  14   1   6     1264.55     1053.14    124.90 o 
  15   1   6     1160.71     1171.22    138.62 o 
 -16   2   6      824.54      929.06    151.92 o 
 -15   2   6      649.63      624.75     63.39 o 
 -14   2   6      909.48      762.92     65.00 o 
 -13   2   6     1203.69     1014.57     71.76 o 
 -12   2   6      117.19      139.40     32.63 o 
 -11   2   6       13.32       27.71     22.44 o 
 -10   2   6      799.12      884.55     51.41 o 
  -9   2   6      488.50      464.05     29.19 o 
  -8   2   6      147.68      132.79     15.92 o 
  -7   2   6     5923.88     5915.13    143.98 o 
  -6   2   6     8227.00     8435.19    187.05 o 
  -5   2   6     7671.61     8904.00    187.54 o 
  -4   2   6      258.61      182.66     10.17 o 
  -3   2   6     4702.85     4899.75     70.39 o 
  -2   2   6    12299.95    11993.50    357.67 o 
  -1   2   6    11028.94    11349.10    242.71 o 
   0   2   6    20764.00    18809.67    346.84 o 
   1   2   6       88.94      127.74      8.31 o 
   2   2   6     2925.53     2910.70     57.13 o 
   3   2   6     3405.01     3937.99     96.74 o 
   4   2   6      341.62      311.99     19.15 o 
   5   2   6     1140.75     1434.07     49.01 o 
   6   2   6    10288.94    10862.95    324.26 o 
   7   2   6     8888.13     8365.56    255.57 o 
   8   2   6     5015.58     5048.11    206.71 o 
   9   2   6       32.51       84.81     23.23 o 
  10   2   6     1040.14      914.37     65.99 o 
  11   2   6       24.54       15.20     35.19 o 
  12   2   6      246.74      283.21     35.68 o 
  13   2   6      458.10      490.62     54.61 o 
  14   2   6      175.20      364.99     80.64 o 
  15   2   6      320.06      181.34     77.25 o 
 -15   3   6       57.26       76.67     49.36 o 
 -14   3   6      333.85      366.98     46.57 o 
 -13   3   6      166.70      213.78     40.18 o 
 -12   3   6     1194.17     1125.37     73.69 o 
 -11   3   6       89.44       90.59     28.40 o 
 -10   3   6      369.72      466.05     40.15 o 
  -9   3   6     4946.39     5329.57    194.95 o 
  -8   3   6     1102.72     1036.88     50.22 o 
  -7   3   6     2158.11     2255.65     81.85 o 
  -6   3   6      796.20     1020.36     41.40 o 
  -5   3   6      310.89      302.44     20.67 o 
  -4   3   6     1764.60     1712.98     39.78 o 
  -3   3   6     2610.21     2780.57     58.80 o 
  -2   3   6      212.94      215.58     12.25 o 
  -1   3   6     2035.46     2216.68     37.16 o 
   0   3   6     8911.33     9261.11    169.82 o 
   1   3   6     8826.97     9108.84    235.73 o 
   2   3   6     5032.96     5307.37     99.67 o 
   3   3   6       66.48       91.59      8.75 o 
   4   3   6     2754.27     3218.27     90.07 o 
   5   3   6     1723.99     1582.85    111.91 o 
   6   3   6     1537.76     1336.83     69.29 o 
   7   3   6     8907.64     7944.42    521.85 o 
   8   3   6      954.12      943.23     49.06 o 
   9   3   6     3138.02     3000.26    120.08 o 
  10   3   6     1705.37     1615.97     75.73 o 
  11   3   6      133.91      167.83     42.73 o 
  12   3   6      198.59      329.05     55.21 o 
  13   3   6     1045.83      840.06     87.59 o 
  14   3   6      668.98      586.65     77.95 o 
  15   3   6      625.52      556.83     96.89 o 
 -14   4   6      136.54      112.62     63.06 o 
 -13   4   6      261.05      253.21     52.67 o 
 -12   4   6      267.70      299.78     47.47 o 
 -11   4   6     1210.44     1241.18     73.15 o 
 -10   4   6     1201.09     1190.82     65.97 o 
  -9   4   6       64.65       63.79     21.70 o 
  -8   4   6      752.20      824.40     56.38 o 
  -7   4   6     1435.82     1440.37     59.81 o 
  -6   4   6     5055.29     5223.79    239.09 o 
  -5   4   6     6095.50     6099.34    165.41 o 
  -4   4   6     1278.19     1317.09     36.77 o 
  -3   4   6       97.99      107.55     10.52 o 
  -2   4   6     5014.90     4632.95    136.87 o 
  -1   4   6       46.00       65.14      9.22 o 
   0   4   6    13704.78    14164.69    306.71 o 
   1   4   6     2112.40     2302.41     54.72 o 
   2   4   6     4836.32     4761.69    102.98 o 
   3   4   6     2600.68     2595.31     60.17 o 
   4   4   6      594.55      596.61     37.84 o 
   5   4   6     1164.01     1292.43     63.75 o 
   6   4   6     2505.53     2454.46     88.18 o 
   7   4   6     1985.73     1996.83     79.88 o 
   8   4   6      388.82      388.57     56.49 o 
   9   4   6       65.07       66.83     32.56 o 
  10   4   6       45.10       48.35     33.75 o 
  11   4   6      133.39      212.49     49.54 o 
  12   4   6      429.27      517.65     66.02 o 
  13   4   6      213.27      195.70     49.98 o 
  14   4   6      116.56      172.87     55.68 o 
 -13   5   6      137.80      219.43     76.84 o 
 -12   5   6     1952.82     2043.66    132.25 o 
 -11   5   6       60.70       53.02     47.14 o 
 -10   5   6      139.44      279.75     47.15 o 
  -9   5   6      372.65      348.77     36.85 o 
  -8   5   6      258.31      267.16     31.61 o 
  -7   5   6     2240.75     2473.33    133.56 o 
  -6   5   6     1806.62     1721.51     66.02 o 
  -5   5   6     1704.51     1822.65     69.03 o 
  -4   5   6     5710.46     5382.87    181.15 o 
  -3   5   6     1240.34     1098.60     44.83 o 
  -2   5   6     1150.91     1022.51     34.83 o 
  -1   5   6      559.10      535.49     32.46 o 
   0   5   6     2486.05     2475.11     67.84 o 
   1   5   6     2427.11     2538.30     88.89 o 
   2   5   6      734.43      609.93     26.69 o 
   3   5   6     1859.70     2128.55     61.73 o 
   4   5   6      393.70      463.55     35.17 o 
   5   5   6     2494.31     2745.11     99.49 o 
   6   5   6     1958.01     2205.05     90.65 o 
   7   5   6     2373.73     2214.38     93.48 o 
   8   5   6     2273.03     2398.78    131.44 o 
   9   5   6      805.26      799.96     76.48 o 
  10   5   6     1973.83     1782.91    134.30 o 
  11   5   6      156.60      162.83     48.64 o 
  12   5   6      354.57      499.75     76.04 o 
  13   5   6      436.03      364.07     74.46 o 
 -12   6   6      236.27      136.98     82.83 o 
 -11   6   6      829.98      698.40     77.62 o 
 -10   6   6     1719.78     1579.76    113.78 o 
  -9   6   6      226.30      228.06     49.80 o 
  -8   6   6      105.01      151.85     35.18 o 
  -7   6   6      104.29      177.50     35.83 o 
  -6   6   6     1166.59     1232.40     80.14 o 
  -5   6   6     3722.49     3380.38    182.60 o 
  -4   6   6     1302.78     1306.09     55.70 o 
  -3   6   6       17.99        3.34     12.56 o 
  -2   6   6      922.27      874.50     36.92 o 
  -1   6   6      300.62      338.58     25.19 o 
   0   6   6     3102.97     3189.56     96.66 o 
   1   6   6     2363.51     2314.61     82.88 o 
   2   6   6     3156.44     3408.77    105.25 o 
   3   6   6     3876.68     3710.75    112.56 o 
   4   6   6     1043.00      927.32     76.10 o 
   5   6   6     1095.77     1161.79     56.77 o 
   6   6   6        5.03       13.71     36.17 o 
   7   6   6      140.73      194.44     84.76 o 
   8   6   6      290.99      247.77     59.48 o 
   9   6   6      225.74      258.18     52.48 o 
  10   6   6      199.35      168.00     47.97 o 
  11   6   6       17.71       85.74     48.57 o 
  12   6   6      334.69      337.14     66.86 o 
 -11   7   6        3.20       44.87     42.20 o 
 -10   7   6       42.90      124.13     64.27 o 
  -9   7   6        0.87       38.41     43.33 o 
  -8   7   6      100.12      202.53     46.06 o 
  -7   7   6      322.39      311.91     48.88 o 
  -6   7   6      722.98      713.08     64.87 o 
  -5   7   6     1170.32     1052.54     77.63 o 
  -4   7   6     2018.37     1971.06    111.94 o 
  -3   7   6     1575.20     1416.41     83.02 o 
  -2   7   6     1214.30      974.68     44.20 o 
  -1   7   6      447.59      474.28     35.20 o 
   0   7   6      220.26      175.26     20.77 o 
   1   7   6      364.25      345.51     30.12 o 
   2   7   6       97.44      113.93     44.52 o 
   3   7   6      561.86      602.29     43.11 o 
   4   7   6       52.12      174.23     84.46 o 
   5   7   6      615.56      721.73     90.67 o 
   6   7   6      532.97      486.17     61.95 o 
   7   7   6      407.40      401.97     60.88 o 
   8   7   6      474.99      501.92     93.75 o 
   9   7   6      407.85      499.18     75.74 o 
  10   7   6     1023.02     1012.60    112.54 o 
  -8   8   6      115.07       93.70     52.11 o 
  -7   8   6      173.16      145.69     40.39 o 
  -6   8   6      237.14      244.05     42.16 o 
  -5   8   6      832.73      847.99     77.37 o 
  -4   8   6      369.33      298.19     49.31 o 
  -3   8   6       32.33       18.75     29.83 o 
  -2   8   6      226.71      250.74     46.86 o 
  -1   8   6       59.88       87.41     35.42 o 
   0   8   6      545.87      507.66     49.76 o 
   1   8   6      697.70      736.94     58.22 o 
   2   8   6     1075.22     1015.01     75.11 o 
   3   8   6     1600.33     1585.88    104.17 o 
   4   8   6      191.81      197.38     49.91 o 
   5   8   6      772.96      765.30     75.01 o 
   6   8   6        6.35       39.26     34.72 o 
   7   8   6       70.28      117.17     45.07 o 
   8   8   6       38.69      100.90     44.26 o 
  -5   9   6       98.75      109.18     44.88 o 
  -4   9   6      799.05      816.18     90.93 o 
  -3   9   6      176.72      129.97     52.52 o 
  -2   9   6      392.84      352.61     58.89 o 
  -1   9   6       59.06       82.35     37.61 o 
   0   9   6       62.31       21.93     51.99 o 
   1   9   6       33.00      117.70     54.82 o 
   2   9   6      186.13      317.79     91.05 o 
   3   9   6      169.48      224.24     70.23 o 
   4   9   6        4.59      124.20     93.21 o 
   5   9   6      158.57      272.69     77.88 o 
 -16   1   7        1.33       25.88     42.88 o 
 -15   1   7        0.03       -5.47     29.98 o 
 -14   1   7        3.16       31.05     25.40 o 
 -13   1   7       30.17       -5.91     21.06 o 
 -12   1   7      228.80      222.21     31.97 o 
 -11   1   7      145.13      178.60     45.45 o 
 -10   1   7      200.54      206.05     21.38 o 
  -9   1   7      360.38      334.48     23.17 o 
  -8   1   7      295.88      288.22     20.47 o 
  -7   1   7     1230.47     1197.89     39.85 o 
  -6   1   7      181.74      154.45     12.41 o 
  -5   1   7     5065.29     5460.05    111.64 o 
  -4   1   7       11.89       22.19     11.39 o 
  -3   1   7     1517.16     1811.01     35.36 o 
  -2   1   7        8.71       13.15      4.56 o 
  -1   1   7     3477.98     3343.02     90.65 o 
   0   1   7       26.99       56.28      7.43 o 
   1   1   7      685.94      658.41     18.49 o 
   2   1   7     1294.07     1222.38     30.59 o 
   3   1   7     1274.95     1414.73     41.32 o 
   4   1   7       30.31        6.58      7.14 o 
   5   1   7       65.38      151.28     15.78 o 
   6   1   7       66.94       81.41     14.90 o 
   7   1   7      210.86      195.21     23.68 o 
   8   1   7       44.10       36.73     25.01 o 
   9   1   7      352.82      325.47     40.38 o 
  10   1   7      152.18      170.55     45.65 o 
  11   1   7      364.21      471.51     55.16 o 
  12   1   7      121.44      116.06     40.41 o 
  13   1   7       68.13      109.47     68.11 o 
  14   1   7       25.45      210.76    108.03 o 
  15   1   7       25.81      -26.52     48.10 o 
 -15   2   7       87.37      136.83     44.27 o 
 -14   2   7      134.16      157.62     35.25 o 
 -13   2   7       21.35        3.23     31.83 o 
 -12   2   7      235.78      255.01     36.10 o 
 -11   2   7      434.87      392.26     37.81 o 
 -10   2   7      481.84      478.73     46.38 o 
  -9   2   7      125.64      153.64     16.70 o 
  -8   2   7     1228.93     1250.47     42.25 o 
  -7   2   7       44.94       48.39     26.90 o 
  -6   2   7       47.70       34.85     10.61 o 
  -5   2   7      586.31      603.86     18.83 o 
  -4   2   7     2614.43     2519.61     66.15 o 
  -3   2   7     1289.41     1375.69     40.92 o 
  -2   2   7     9179.08     8374.10    188.37 o 
  -1   2   7      479.94      335.94     18.06 o 
   0   2   7     2112.67     2297.76     38.46 o 
   1   2   7      462.07      401.43     14.84 o 
   2   2   7     4996.22     4946.00    177.76 o 
   3   2   7      182.57      212.05     13.22 o 
   4   2   7     7124.81     6549.85    172.89 o 
   5   2   7     4227.14     4126.51    118.31 o 
   6   2   7      340.16      396.06     34.59 o 
   7   2   7     1155.69     1202.74     54.74 o 
   8   2   7      266.02      323.51     46.72 o 
   9   2   7      248.59      257.65     30.67 o 
  10   2   7        1.15       10.52     26.47 o 
  11   2   7       18.68       26.88     23.28 o 
  12   2   7        3.08       37.30     25.34 o 
  13   2   7        8.85       -3.32     29.77 o 
  14   2   7        2.46      -60.97     62.70 o 
  15   2   7        0.11       -1.29     43.57 o 
 -15   3   7       20.86       20.13     52.76 o 
 -14   3   7        7.88       -2.43     31.01 o 
 -13   3   7      167.74      206.84     41.57 o 
 -12   3   7      594.56      554.12     50.43 o 
 -11   3   7     1045.40      946.02     61.68 o 
 -10   3   7     1686.54     1753.69     88.86 o 
  -9   3   7      392.83      498.64     38.74 o 
  -8   3   7     1271.56     1278.48     57.75 o 
  -7   3   7     3368.84     3346.01    113.75 o 
  -6   3   7     2346.16     2111.34     59.00 o 
  -5   3   7     3447.01     3450.13     93.98 o 
  -4   3   7     1453.63     1136.15     43.88 o 
  -3   3   7     6405.97     6067.04    152.98 o 
  -2   3   7      662.64      868.00     34.67 o 
  -1   3   7     3351.37     3242.62     85.77 o 
   0   3   7     4382.98     4142.00     73.97 o 
   1   3   7      687.56      623.02     20.48 o 
   2   3   7      221.93      236.29     13.76 o 
   3   3   7     2478.51     2140.55     81.20 o 
   4   3   7      201.81      174.53     16.12 o 
   5   3   7      117.04      145.17     21.09 o 
   6   3   7      281.82      272.20     29.36 o 
   7   3   7       23.46       34.59     26.08 o 
   8   3   7      223.58      256.48     44.45 o 
   9   3   7      834.23      844.50     55.08 o 
  10   3   7     1426.90     1219.59     69.07 o 
  11   3   7      734.41      665.27     49.70 o 
  12   3   7      463.84      374.13     54.63 o 
  13   3   7      399.69      398.94     63.51 o 
  14   3   7      116.97      130.40     63.78 o 
  15   3   7       35.72       82.02    145.72 o 
 -14   4   7      126.62      120.25     58.07 o 
 -13   4   7      183.82      258.01     53.98 o 
 -12   4   7       43.30       32.15     32.57 o 
 -11   4   7      303.76      325.92     47.85 o 
 -10   4   7      647.01      613.85     48.15 o 
  -9   4   7      409.04      371.65     34.17 o 
  -8   4   7       90.81       80.43     23.17 o 
  -7   4   7      252.55      202.05     23.54 o 
  -6   4   7       13.04       42.65     20.70 o 
  -5   4   7     1491.65     1262.98     42.59 o 
  -4   4   7     3193.64     2899.89     68.37 o 
  -3   4   7      851.40      905.79     38.89 o 
  -2   4   7     2550.22     2379.82     80.40 o 
  -1   4   7     2345.14     2023.63     92.03 o 
   0   4   7      863.95      823.84     36.46 o 
   1   4   7      212.12      224.83     13.72 o 
   2   4   7     2896.48     2790.89     68.19 o 
   3   4   7     3210.87     3263.05     71.69 o 
   4   4   7     4493.98     4548.60    139.23 o 
   5   4   7     3137.83     3024.19     96.26 o 
   6   4   7     1397.88     1571.65     85.47 o 
   7   4   7     1090.05     1075.29     56.79 o 
   8   4   7        6.44       26.70     32.46 o 
   9   4   7      126.42      168.51     24.53 o 
  10   4   7       27.79      104.90     48.14 o 
  11   4   7        8.18       78.86     58.83 o 
  12   4   7        4.85      -28.55     47.21 o 
  13   4   7        2.35      -35.01     46.61 o 
  14   4   7       41.48       97.95     49.68 o 
 -13   5   7      104.61      164.34     66.63 o 
 -12   5   7      413.48      502.05     68.44 o 
 -11   5   7     1063.48     1137.62     99.73 o 
 -10   5   7      620.64      568.59     62.13 o 
  -9   5   7      340.14      415.36     53.20 o 
  -8   5   7      179.42      176.83     37.45 o 
  -7   5   7      864.48      913.83     71.74 o 
  -6   5   7      133.03      153.19     32.72 o 
  -5   5   7     1302.30     1195.47     66.03 o 
  -4   5   7      231.74      232.87     23.20 o 
  -3   5   7     3512.21     3392.76     90.19 o 
  -2   5   7      902.76      940.25     47.69 o 
  -1   5   7     2160.05     2057.24     57.62 o 
   0   5   7     1689.81     1712.76     51.84 o 
   1   5   7       60.56       25.06     11.80 o 
   2   5   7       13.90       -2.91      9.67 o 
   3   5   7     1178.67     1152.95     40.78 o 
   4   5   7      231.19      199.91     25.81 o 
   5   5   7      267.24      188.21     44.06 o 
   6   5   7       16.16       -8.10     16.20 o 
   7   5   7       51.99       45.04     18.91 o 
   8   5   7        7.20       44.44     27.93 o 
   9   5   7      344.92      293.50     52.87 o 
  10   5   7      478.03      513.34     69.24 o 
  11   5   7      766.74      658.29     84.20 o 
  12   5   7      123.92       87.31     46.90 o 
  13   5   7      179.50      240.83     66.16 o 
 -12   6   7       88.50      173.08    106.40 o 
 -11   6   7       42.38      134.76     45.18 o 
 -10   6   7      245.06      259.36     52.55 o 
  -9   6   7      216.65      215.00     45.87 o 
  -8   6   7       70.88       54.69     51.16 o 
  -7   6   7      143.39      223.79     40.51 o 
  -6   6   7       52.53      102.81     59.50 o 
  -5   6   7      261.17      315.47     46.91 o 
  -4   6   7     1692.49     1717.86    102.54 o 
  -3   6   7      249.24      258.77     26.08 o 
  -2   6   7      125.69      123.14     16.42 o 
  -1   6   7        2.13       11.07     13.02 o 
   0   6   7      321.17      332.08     21.67 o 
   1   6   7      325.80      293.21     26.04 o 
   2   6   7      641.58      647.94     32.23 o 
   3   6   7      381.25      444.22     27.98 o 
   4   6   7     3099.32     3038.81    113.25 o 
   5   6   7      188.79      202.45     37.47 o 
   6   6   7      691.80      655.29     62.36 o 
   7   6   7      150.68      204.91     40.45 o 
   8   6   7        8.58       48.87     35.18 o 
   9   6   7       18.61       46.27     43.56 o 
  10   6   7       49.02       10.67     36.65 o 
  11   6   7        8.41      117.81     50.33 o 
  12   6   7       11.10       52.73     43.23 o 
 -10   7   7       39.67       40.13     46.44 o 
  -9   7   7       26.55       28.49     30.44 o 
  -8   7   7       47.99       31.46     43.50 o 
  -7   7   7        7.67       16.74     28.33 o 
  -6   7   7      197.55      213.24     39.31 o 
  -5   7   7       54.08       69.45     37.73 o 
  -4   7   7       29.82        0.05     23.00 o 
  -3   7   7      399.75      451.01     48.18 o 
  -2   7   7      538.06      599.12     43.50 o 
  -1   7   7      404.98      324.07     33.81 o 
   0   7   7      144.46      154.44     21.08 o 
   1   7   7        0.85       47.15     22.42 o 
   2   7   7      158.04      150.50     21.37 o 
   3   7   7      348.58      327.04     42.73 o 
   4   7   7      107.14       87.84     33.79 o 
   5   7   7      104.10      128.78     33.29 o 
   6   7   7       77.30      137.78     53.35 o 
   7   7   7      135.12      151.56     43.07 o 
   8   7   7      221.88      279.04     57.82 o 
   9   7   7       23.84       43.68     46.58 o 
  10   7   7       30.16       97.37     51.11 o 
  -8   8   7        9.15      -41.68     46.35 o 
  -7   8   7      250.41      260.63     53.28 o 
  -6   8   7      100.71      114.47     42.90 o 
  -5   8   7       53.50       18.90     34.40 o 
  -4   8   7      537.88      498.62     57.93 o 
  -3   8   7       60.78       67.63     32.13 o 
  -2   8   7      143.79      153.68     38.36 o 
  -1   8   7       54.69      127.06     36.53 o 
   0   8   7      121.16      160.72     34.67 o 
   1   8   7      431.91      387.68     50.54 o 
   2   8   7       46.38      101.45     36.49 o 
   3   8   7       31.43       52.75     56.42 o 
   4   8   7      479.93      531.42     88.01 o 
   5   8   7        3.25      -28.57     30.86 o 
   6   8   7      100.53      104.08     41.91 o 
   7   8   7        1.62       27.88     35.39 o 
   8   8   7       13.43       25.71     51.43 o 
  -4   9   7        8.99       40.18     74.20 o 
  -3   9   7      126.45       47.70     38.22 o 
  -2   9   7       62.55       68.95     39.02 o 
  -1   9   7       10.93       38.29     40.09 o 
   0   9   7       89.05      107.52     66.92 o 
   1   9   7        6.19      -27.11     55.37 o 
   2   9   7      491.31      451.60    109.82 o 
   3   9   7      101.21      357.83     98.25 o 
   4   9   7        2.67       83.91     48.40 o 
 -15   0   8      395.05      349.48     81.72 o 
 -14   0   8      585.55      553.41     87.67 o 
 -13   0   8      234.24      217.78     42.57 o 
 -12   0   8      448.07      478.98     47.85 o 
 -11   0   8     1676.67     1624.11    134.26 o 
 -10   0   8    11241.32    10673.28    451.33 o 
  -9   0   8      694.33      678.53     48.58 o 
  -8   0   8     5575.35     5940.00    403.05 o 
  -7   0   8     4711.25     4836.21    172.15 o 
  -6   0   8     5741.27     6184.80    273.65 o 
  -5   0   8    12729.90    13662.21    568.17 o 
  -4   0   8      371.52      348.79     20.86 o 
  -3   0   8     4246.85     4991.83    128.16 o 
  -2   0   8    14623.55    15877.76    671.42 o 
  -1   0   8     5068.96     5242.52    160.15 o 
   0   0   8      901.18      618.80     56.89 o 
   1   0   8    10092.22    10097.87    343.65 o 
   2   0   8    32539.07    27635.01    821.95 o 
   3   0   8    22851.62    22090.78    681.14 o 
   4   0   8     9818.82    10430.93    370.78 o 
   5   0   8     1824.78     2350.62     82.68 o 
   6   0   8     3734.29     3678.80    244.50 o 
   7   0   8     4758.70     4791.74    176.01 o 
   8   0   8       50.25        7.92     14.71 o 
   9   0   8      808.08      810.55     55.38 o 
  10   0   8     2321.29     2350.22    116.50 o 
  11   0   8       85.24       45.41     48.38 o 
  12   0   8      774.20      727.12     91.94 o 
  13   0   8       27.07       19.19     87.11 o 
  14   0   8      205.68      357.85     90.43 o 
  15   0   8      504.60      729.98    197.66 o 
 -15   1   8      912.82      976.90    110.22 o 
 -14   1   8     1501.37     1374.21     87.03 o 
 -13   1   8     2449.45     2152.59    117.97 o 
 -12   1   8     1063.13     1159.26     72.22 o 
 -11   1   8     1962.22     1830.83     75.00 o 
 -10   1   8      540.17      477.60     31.18 o 
  -9   1   8      615.93      540.59     29.33 o 
  -8   1   8        1.38        3.22     19.12 o 
  -7   1   8     7697.00     8434.59    207.90 o 
  -6   1   8     2155.45     2421.10     61.43 o 
  -5   1   8     4820.30     4916.06    139.21 o 
  -4   1   8    20117.27    21084.96    418.71 o 
  -3   1   8    24493.78    23675.36    423.51 o 
  -2   1   8      104.92      120.97     19.43 o 
  -1   1   8      249.11      185.93     14.01 o 
   0   1   8    11572.74    11376.68    215.44 o 
   1   1   8     2238.54     2333.88     49.36 o 
   2   1   8    16119.34    15790.76    382.22 o 
   3   1   8       19.68       19.76     13.70 o 
   4   1   8     1236.95     1201.89     34.95 o 
   5   1   8     3031.22     3190.34     67.80 o 
   6   1   8        7.43       39.27     14.82 o 
   7   1   8      634.34      602.13     46.62 o 
   8   1   8     3493.19     3489.32    153.29 o 
   9   1   8    13930.22    14248.25    624.77 o 
  10   1   8     4340.03     4274.62    215.54 o 
  11   1   8      717.51      809.36     71.13 o 
  12   1   8       89.16       68.91     40.57 o 
  13   1   8      244.03      251.23     52.58 o 
  14   1   8      407.33      489.47     90.36 o 
  15   1   8        8.53      -56.06     67.02 o 
 -15   2   8      331.29      368.97     58.78 o 
 -14   2   8      115.73      135.54     42.60 o 
 -13   2   8      162.68      166.56     36.09 o 
 -12   2   8      588.98      682.32     84.48 o 
 -11   2   8     1435.10     1179.43     92.66 o 
 -10   2   8     3776.84     3677.76    172.58 o 
  -9   2   8       78.94      145.56     18.34 o 
  -8   2   8     3911.43     4017.74    168.18 o 
  -7   2   8     7423.66     7809.79    192.24 o 
  -6   2   8     4469.48     4630.64    108.90 o 
  -5   2   8     1683.38     1730.78     39.76 o 
  -4   2   8     1601.12     1539.86     57.85 o 
  -3   2   8     3412.89     3512.50     89.07 o 
  -2   2   8       48.59      115.90     13.11 o 
  -1   2   8      709.36      715.02     26.47 o 
   0   2   8      756.87      703.56     29.90 o 
   1   2   8     6175.09     7079.65    223.69 o 
   2   2   8    14113.34    14079.44    304.79 o 
   3   2   8    15201.69    13745.98    304.40 o 
   4   2   8     6733.81     7275.76    200.89 o 
   5   2   8      511.73      528.25     30.19 o 
   6   2   8       13.77       88.36     19.55 o 
   7   2   8     2478.86     2496.11     96.67 o 
   8   2   8      245.41      219.37     26.76 o 
   9   2   8     2300.98     2403.64    115.71 o 
  10   2   8     1111.57     1157.26     70.16 o 
  11   2   8      744.28      672.16     54.53 o 
  12   2   8      683.47      654.58     58.62 o 
  13   2   8       18.79        3.26     40.00 o 
  14   2   8        4.87       31.49     50.44 o 
  15   2   8      323.50      440.98     93.78 o 
 -15   3   8      463.42      490.95     84.65 o 
 -14   3   8      431.85      381.98     63.12 o 
 -13   3   8      965.25      898.54     86.41 o 
 -12   3   8       89.32       98.98     38.16 o 
 -11   3   8     1134.11     1178.84     86.71 o 
 -10   3   8     1440.19     1422.50     69.59 o 
  -9   3   8      141.28      168.62     26.11 o 
  -8   3   8       27.09       86.22     25.06 o 
  -7   3   8      394.91      362.72     19.60 o 
  -6   3   8      142.69      182.26     19.23 o 
  -5   3   8     3204.21     3458.68    107.81 o 
  -4   3   8     5918.09     5950.58    164.52 o 
  -3   3   8     6338.37     6084.97    395.40 o 
  -2   3   8        0.15       26.88     20.11 o 
  -1   3   8     1252.62     1122.66     37.37 o 
   0   3   8     6812.68     6713.10    119.98 o 
   1   3   8      134.58      140.12     12.64 o 
   2   3   8     5282.55     5714.34    122.55 o 
   3   3   8      155.52      149.37     19.63 o 
   4   3   8     3436.01     3581.45    109.57 o 
   5   3   8      995.89     1091.47     47.95 o 
   6   3   8      409.07      508.78     31.60 o 
   7   3   8      192.33      205.13     25.70 o 
   8   3   8     2251.64     2069.27     92.68 o 
   9   3   8     5468.25     5016.01    201.91 o 
  10   3   8     1047.50     1049.32     62.77 o 
  11   3   8      105.56      124.65     40.71 o 
  12   3   8       99.66      107.12     42.87 o 
  13   3   8       29.58       14.81     49.93 o 
  14   3   8      613.93      715.39    111.26 o 
 -14   4   8       28.51       32.87     64.74 o 
 -13   4   8       19.71       17.43     35.75 o 
 -12   4   8      162.76      145.68     38.68 o 
 -11   4   8      315.81      388.55     63.89 o 
 -10   4   8     2331.83     2303.33    128.90 o 
  -9   4   8        4.82       25.29     42.91 o 
  -8   4   8     1119.23     1040.92     72.65 o 
  -7   4   8     4476.21     4466.46    196.56 o 
  -6   4   8      460.32      510.32     45.56 o 
  -5   4   8      450.82      414.70     27.56 o 
  -4   4   8        1.97        1.17     10.18 o 
  -3   4   8     6397.83     6526.51    193.10 o 
  -2   4   8     3032.13     3040.27    112.32 o 
  -1   4   8     1528.08     1462.23     55.15 o 
   0   4   8      156.75      205.89     21.31 o 
   1   4   8      607.38      558.16     22.48 o 
   2   4   8     7681.18     8080.63    186.00 o 
   3   4   8     2284.42     2279.73     77.82 o 
   4   4   8     1679.21     1614.36     59.94 o 
   5   4   8     2207.81     2434.55     90.29 o 
   6   4   8      200.95      272.19     32.19 o 
   7   4   8     1430.99     1517.77     94.71 o 
   8   4   8       23.01       66.70     44.85 o 
   9   4   8     2251.01     2188.61    107.02 o 
  10   4   8      674.11      731.06     75.52 o 
  11   4   8      642.64      646.85     81.30 o 
  12   4   8      365.02      417.81     68.46 o 
  13   4   8       14.70        5.48     36.85 o 
  14   4   8      133.18      215.59     75.28 o 
 -13   5   8      126.01      154.07     63.54 o 
 -12   5   8       38.69       77.57     43.94 o 
 -11   5   8       16.83       60.78     51.92 o 
 -10   5   8     1063.45      984.31     84.65 o 
  -9   5   8      849.05      937.12     81.38 o 
  -8   5   8     1805.42     1699.05    109.62 o 
  -7   5   8        7.58       71.50     31.20 o 
  -6   5   8     1192.50     1337.00     84.19 o 
  -5   5   8      395.99      437.62     62.24 o 
  -4   5   8       89.57      106.73     21.58 o 
  -3   5   8     7872.19     8161.13    273.93 o 
  -2   5   8     3052.31     3170.49    130.39 o 
  -1   5   8      833.02      973.45     49.67 o 
   0   5   8     2076.28     1890.35     63.26 o 
   1   5   8       19.51       21.82     11.33 o 
   2   5   8     2016.27     2053.79     77.15 o 
   3   5   8      519.15      601.83     36.94 o 
   4   5   8     4245.45     3951.84    136.66 o 
   5   5   8      881.93      862.13     49.30 o 
   6   5   8     1363.17     1244.23     83.05 o 
   7   5   8      177.44      238.50     33.50 o 
   8   5   8        1.38        3.20     27.44 o 
   9   5   8     1309.48     1436.67    113.47 o 
  10   5   8      365.55      454.45     67.45 o 
  11   5   8       14.54       33.34     49.40 o 
  12   5   8      663.09      673.32     90.32 o 
  13   5   8       14.15      -41.59     47.00 o 
 -12   6   8        8.00       37.67     61.83 o 
 -11   6   8       78.54      108.70     44.18 o 
 -10   6   8     1778.64     1809.12    137.51 o 
  -9   6   8       31.44       20.10     30.21 o 
  -8   6   8      554.42      531.99     61.69 o 
  -7   6   8      265.63      345.40     44.56 o 
  -6   6   8       61.63       45.69     28.66 o 
  -5   6   8      361.37      326.27     45.55 o 
  -4   6   8      766.79      604.57     66.98 o 
  -3   6   8     4759.39     4643.69    170.24 o 
  -2   6   8     1859.28     2071.75     89.30 o 
  -1   6   8     2915.79     2805.47    112.78 o 
   0   6   8       47.22       63.69     14.49 o 
   1   6   8     2123.84     2000.69     73.11 o 
   2   6   8     1889.55     1796.21     68.06 o 
   3   6   8      194.26      200.85     24.79 o 
   4   6   8        1.70      -10.56     16.76 o 
   5   6   8     2053.38     2246.89    122.28 o 
   6   6   8       45.86       84.25     42.86 o 
   7   6   8     1049.74     1083.24     88.66 o 
   8   6   8      238.10      270.34     50.47 o 
   9   6   8      271.77      346.11     69.63 o 
  10   6   8      212.60      306.58     66.52 o 
  11   6   8       58.58       35.10     42.99 o 
 -10   7   8      751.86      695.49     89.86 o 
  -9   7   8      377.17      384.74     62.88 o 
  -8   7   8     1515.21     1547.17    118.79 o 
  -7   7   8       78.70      103.29     38.43 o 
  -6   7   8      346.79      391.60     75.16 o 
  -5   7   8       11.09       30.92     28.40 o 
  -4   7   8        4.09       29.32     27.15 o 
  -3   7   8     1996.77     2071.49    116.48 o 
  -2   7   8      690.30      631.86     52.43 o 
  -1   7   8      970.99     1243.80     72.85 o 
   0   7   8      612.51      689.07     51.23 o 
   1   7   8       31.66       31.45     23.20 o 
   2   7   8      349.12      314.78     30.28 o 
   3   7   8       77.47       64.56     23.70 o 
   4   7   8     1753.82     1566.29     81.63 o 
   5   7   8     1176.53     1066.87     97.67 o 
   6   7   8      409.08      322.73     45.64 o 
   7   7   8      258.99      340.98     63.40 o 
   8   7   8       97.90       94.86     44.54 o 
   9   7   8      280.15      270.13     62.67 o 
  10   7   8      179.33      178.26     59.41 o 
  -8   8   8      151.36      116.75     45.35 o 
  -7   8   8      135.86      162.23     46.21 o 
  -6   8   8       13.94       17.41     32.35 o 
  -5   8   8        2.64      -21.66     38.80 o 
  -4   8   8       43.28       24.24     29.83 o 
  -3   8   8     1156.32     1011.53     81.01 o 
  -2   8   8      725.42      777.04     74.93 o 
  -1   8   8      984.48     1091.13     93.71 o 
   0   8   8       52.89       71.10     32.33 o 
   1   8   8      402.39      394.38     55.45 o 
   2   8   8      208.85      215.27     47.87 o 
   3   8   8        0.75      -38.59     44.40 o 
   4   8   8       47.19       -0.84     40.44 o 
   5   8   8      713.73      856.81    116.98 o 
   6   8   8      189.03      320.03     69.38 o 
   7   8   8      251.96      205.48     70.99 o 
  -3   9   8      384.90      406.46     76.01 o 
  -2   9   8      186.31      207.70     57.83 o 
  -1   9   8       85.77      158.60     55.15 o 
   0   9   8      301.80      325.40     91.37 o 
   1   9   8        2.97      -16.19     53.97 o 
   2   9   8      207.84      217.02     80.44 o 
   3   9   8       26.07       42.88     62.13 o 
 -15   1   9       46.74       65.08     45.85 o 
 -14   1   9      119.28      102.39     35.11 o 
 -13   1   9       73.97      123.90     30.15 o 
 -12   1   9      129.71      115.65     27.11 o 
 -11   1   9       11.27       53.30     23.26 o 
 -10   1   9      293.68      285.35     24.36 o 
  -9   1   9      205.68      189.20     25.25 o 
  -8   1   9      260.14      262.54     26.82 o 
  -7   1   9      867.07      823.38     31.91 o 
  -6   1   9      547.43      569.30     23.26 o 
  -5   1   9      414.27      445.18     34.52 o 
  -4   1   9        7.16       12.83     11.52 o 
  -3   1   9      321.80      348.32     17.08 o 
  -2   1   9      477.45      569.93     21.10 o 
  -1   1   9       87.21      101.50      8.52 o 
   0   1   9     1676.29     1541.81     34.13 o 
   1   1   9       38.51       23.75      8.20 o 
   2   1   9      583.20      616.19     23.31 o 
   3   1   9      659.71      613.12     27.03 o 
   4   1   9       21.10       45.20     11.26 o 
   5   1   9      299.65      338.80     24.87 o 
   6   1   9      583.09      544.30     23.52 o 
   7   1   9      774.95      739.56     55.35 o 
   8   1   9       79.80      177.81     33.51 o 
   9   1   9      277.22      231.69     32.61 o 
  10   1   9       60.14      210.01     47.97 o 
  11   1   9       55.47       39.10     23.80 o 
  12   1   9        9.99       42.21     47.27 o 
  13   1   9       34.19       53.12     38.15 o 
  14   1   9       23.58      116.46     61.88 o 
  15   1   9        0.40      -14.83     50.56 o 
 -15   2   9        5.91       33.55     44.44 o 
 -14   2   9      126.53      132.63     42.85 o 
 -13   2   9        5.44       22.86     32.96 o 
 -12   2   9       20.04       34.37     38.22 o 
 -11   2   9       19.76       63.94     43.93 o 
 -10   2   9      153.27      174.91     30.66 o 
  -9   2   9      671.00      599.50     32.64 o 
  -8   2   9      777.82      740.22     34.67 o 
  -7   2   9      139.86      161.71     19.13 o 
  -6   2   9       41.67       67.72     12.68 o 
  -5   2   9     3045.02     2940.01     61.37 o 
  -4   2   9      409.34      342.41     27.00 o 
  -3   2   9     5791.01     5700.50    150.68 o 
  -2   2   9     6195.29     5715.15    147.50 o 
  -1   2   9     1614.02     1656.11     50.27 o 
   0   2   9     4800.30     5294.43    166.80 o 
   1   2   9     1110.03     1096.97     32.03 o 
   2   2   9     3269.48     3561.25     84.45 o 
   3   2   9       23.99        9.75     13.50 o 
   4   2   9      840.75      739.64     35.11 o 
   5   2   9       62.26      115.44     22.23 o 
   6   2   9       14.36       10.71     16.38 o 
   7   2   9       42.45       57.91     21.33 o 
   8   2   9       10.11       -0.77     19.13 o 
   9   2   9      393.23      311.82     38.49 o 
  10   2   9       15.14       67.97     26.76 o 
  11   2   9      121.78      160.83     35.45 o 
  12   2   9       91.03       71.85     29.92 o 
  13   2   9      279.59      500.29     96.98 o 
  14   2   9       94.13      150.09     65.11 o 
 -14   3   9      223.42      184.98     57.43 o 
 -13   3   9      294.73      353.42     56.33 o 
 -12   3   9      261.20      362.04     53.15 o 
 -11   3   9      568.15      573.26     60.53 o 
 -10   3   9      293.75      356.76     48.11 o 
  -9   3   9     1123.72     1194.95     81.52 o 
  -8   3   9     1801.98     1593.89     88.46 o 
  -7   3   9     2807.94     2450.12    130.55 o 
  -6   3   9      857.90      879.61     48.34 o 
  -5   3   9     1449.43     1477.57     55.18 o 
  -4   3   9      367.39      291.51     22.25 o 
  -3   3   9      335.90      250.19     25.94 o 
  -2   3   9      428.17      412.60     25.47 o 
  -1   3   9       10.38        7.74     20.97 o 
   0   3   9      583.00      479.68     14.03 o 
   1   3   9     1041.17      956.07     27.04 o 
   2   3   9      295.06      270.07     15.85 o 
   3   3   9     1130.54     1177.12     39.13 o 
   4   3   9      386.53      445.65     43.12 o 
   5   3   9     2833.64     2693.06     97.57 o 
   6   3   9     1694.28     1762.29     73.54 o 
   7   3   9     1883.81     1890.87     80.92 o 
   8   3   9     1279.94     1198.12     68.91 o 
   9   3   9      555.50      528.44     47.56 o 
  10   3   9      189.36      190.41     33.04 o 
  11   3   9       76.36      117.90     40.22 o 
  12   3   9      155.86      204.82     58.79 o 
  13   3   9        5.05      -50.47     50.47 o 
  14   3   9      145.66      282.42     78.94 o 
 -14   4   9      459.73      380.29     68.04 o 
 -13   4   9       13.02       69.55     39.40 o 
 -12   4   9       19.36        8.41     37.22 o 
 -11   4   9        1.89      -18.04     29.24 o 
 -10   4   9      340.84      400.47     52.92 o 
  -9   4   9      956.50      887.24     66.04 o 
  -8   4   9     2121.54     2204.05    121.92 o 
  -7   4   9       14.51       31.57     22.82 o 
  -6   4   9       89.76       82.46     27.35 o 
  -5   4   9     1922.69     1630.41     62.04 o 
  -4   4   9     1068.25     1022.74     48.46 o 
  -3   4   9     1364.28     1328.89     57.15 o 
  -2   4   9     5415.76     4908.42    186.76 o 
  -1   4   9     4090.28     4148.01    134.89 o 
   0   4   9     3243.78     3343.59    106.73 o 
   1   4   9     1166.81     1111.89     39.03 o 
   2   4   9     4339.56     4563.63    118.46 o 
   3   4   9      311.39      269.51     28.79 o 
   4   4   9        1.35       12.58     14.98 o 
   5   4   9       15.37       41.47     24.21 o 
   6   4   9        0.28       -5.66     24.32 o 
   7   4   9      116.79      116.80     24.47 o 
   8   4   9      148.25      131.05     45.67 o 
   9   4   9      512.95      476.77     47.11 o 
  10   4   9       22.90       65.74     36.98 o 
  11   4   9      162.07      218.56     66.58 o 
  12   4   9      220.61      220.31     58.61 o 
  13   4   9      335.87      395.46     77.58 o 
 -13   5   9        8.13      -18.85     46.13 o 
 -12   5   9      108.20      137.00     50.43 o 
 -11   5   9      362.04      342.52     60.28 o 
 -10   5   9       98.85      223.80     47.82 o 
  -9   5   9      471.55      503.41     66.20 o 
  -8   5   9      933.98      907.70     74.89 o 
  -7   5   9     1892.33     1753.94    107.43 o 
  -6   5   9       40.27      -23.23     24.36 o 
  -5   5   9     1120.09     1082.72     68.91 o 
  -4   5   9       28.82       23.06     17.85 o 
  -3   5   9      305.66      259.90     29.93 o 
  -2   5   9     1059.64     1190.65     86.09 o 
  -1   5   9        3.51       25.75     17.86 o 
   0   5   9        0.96       -8.49     18.14 o 
   1   5   9       87.27      101.30     16.70 o 
   2   5   9       88.97       71.20     13.42 o 
   3   5   9        5.03       23.97     16.09 o 
   4   5   9      416.15      417.99     32.46 o 
   5   5   9     1510.09     1485.42     74.13 o 
   6   5   9     1350.72     1481.51     72.25 o 
   7   5   9      865.59      806.89     73.37 o 
   8   5   9      771.97      687.91     67.07 o 
   9   5   9      353.21      334.89     56.83 o 
  10   5   9        0.83       44.66     37.63 o 
  11   5   9        4.97       50.79     48.60 o 
  12   5   9       23.80       58.09     45.15 o 
 -11   6   9       42.18       65.94     42.11 o 
 -10   6   9      127.42       63.36     38.53 o 
  -9   6   9      839.18      876.71     85.24 o 
  -8   6   9      177.05      202.58     44.97 o 
  -7   6   9      164.16      197.12     43.24 o 
  -6   6   9       58.07       63.24     31.05 o 
  -5   6   9       17.01       30.13     28.52 o 
  -4   6   9       30.92       -8.25     23.75 o 
  -3   6   9      289.72      275.52     31.91 o 
  -2   6   9      385.74      307.74     52.31 o 
  -1   6   9      782.11      836.46     52.27 o 
   0   6   9     1787.58     1899.51     85.36 o 
   1   6   9      221.68      250.91     29.13 o 
   2   6   9      886.57      904.88     53.72 o 
   3   6   9       19.95      -19.05     19.05 o 
   4   6   9       20.36       66.92     20.54 o 
   5   6   9       89.40       50.17     32.86 o 
   6   6   9        0.51       12.41     37.63 o 
   7   6   9        1.45       46.52     54.20 o 
   8   6   9       55.78       76.97     43.00 o 
   9   6   9       38.57      -32.14     37.32 o 
  10   6   9       98.10      152.69     49.40 o 
  11   6   9       17.20      -52.15     52.15 o 
 -10   7   9        2.64       10.46     55.07 o 
  -9   7   9       42.24        1.59     33.64 o 
  -8   7   9       13.02       38.80     36.66 o 
  -7   7   9      773.24      756.14     89.12 o 
  -6   7   9        4.26       -7.71     34.14 o 
  -5   7   9      209.88      165.41     35.07 o 
  -4   7   9       51.92       83.31     34.00 o 
  -3   7   9       63.37       48.62     25.22 o 
  -2   7   9      933.72      946.47     91.10 o 
  -1   7   9       74.90      143.41     28.51 o 
   0   7   9      278.07      362.74     40.59 o 
   1   7   9       80.49      112.00     34.86 o 
   2   7   9        3.85      -25.29     25.29 o 
   3   7   9      424.76      341.81     47.42 o 
   4   7   9       10.68      -10.35     37.84 o 
   5   7   9      128.47      140.64     41.02 o 
   6   7   9      632.53      545.03     91.21 o 
   7   7   9      119.23      116.65     46.77 o 
   8   7   9       22.21        2.46     33.76 o 
   9   7   9       90.25       50.39     44.05 o 
  -7   8   9      103.07      148.84     47.90 o 
  -6   8   9      127.92      121.90     52.88 o 
  -5   8   9       92.63       99.06     39.79 o 
  -4   8   9       13.98       32.97     32.47 o 
  -3   8   9      165.40      169.70     40.26 o 
  -2   8   9        8.25      -32.96     32.96 o 
  -1   8   9      176.84      209.81     42.89 o 
   0   8   9      159.73      142.21     55.76 o 
   1   8   9        1.92       -7.64     29.82 o 
   2   8   9       57.21       52.19     34.07 o 
   3   8   9       22.55       57.13     48.55 o 
   4   8   9      320.00      356.36     79.71 o 
   5   8   9       67.08       48.95     56.07 o 
   6   8   9        1.84      119.60     63.78 o 
   7   8   9        1.11       46.44     56.70 o 
  -2   9   9      213.14      198.90     49.96 o 
  -1   9   9       78.98      114.09     52.53 o 
   0   9   9      143.40      212.31     81.61 o 
   1   9   9       64.98       59.45     65.65 o 
 -15   0  10      310.09      439.92    145.95 o 
 -14   0  10      257.84      305.88     71.50 o 
 -13   0  10     1229.75     1110.22    218.23 o 
 -12   0  10     1580.61     1481.36     98.48 o 
 -11   0  10     3756.20     3450.39    182.32 o 
 -10   0  10      386.45      409.37     52.38 o 
  -9   0  10     4505.61     4854.79    247.32 o 
  -8   0  10     1195.00      902.18    121.55 o 
  -7   0  10      164.00      273.11     43.10 o 
  -6   0  10      416.03      383.02     24.10 o 
  -5   0  10    19522.11    20200.68    676.66 o 
  -4   0  10     8964.35     9384.43    282.81 o 
  -3   0  10    12243.59    12332.36    350.55 o 
  -2   0  10    20860.35    20648.45    590.23 o 
  -1   0  10    25316.21    24633.27    745.00 o 
   0   0  10      522.81      557.20     40.38 o 
   1   0  10      122.86       81.19     23.67 o 
   2   0  10      404.71      381.68     26.47 o 
   3   0  10       11.49       45.47     14.75 o 
   4   0  10      583.58      615.91     52.59 o 
   5   0  10      116.18      193.88     33.56 o 
   6   0  10    11125.29    11424.35    433.31 o 
   7   0  10       17.40       39.87     20.88 o 
   8   0  10      358.94      264.41     36.21 o 
   9   0  10     1825.38     1769.56    156.50 o 
  10   0  10       56.40      125.04     54.39 o 
  11   0  10     5421.42     5661.43    443.44 o 
  12   0  10     1177.05     1224.67    150.94 o 
  13   0  10      308.14      530.27    103.93 o 
  14   0  10       54.65       25.07     94.01 o 
 -15   1  10      175.76      204.71     58.26 o 
 -14   1  10        1.05       42.05     40.20 o 
 -13   1  10       56.28      147.76     54.24 o 
 -12   1  10      864.79      842.33     69.78 o 
 -11   1  10     2186.04     2084.83    127.23 o 
 -10   1  10     1433.25     1559.08     73.17 o 
  -9   1  10     2301.10     2307.50     79.28 o 
  -8   1  10    10481.13    11253.24    314.82 o 
  -7   1  10      970.21     1044.56     40.50 o 
  -6   1  10     5195.49     5368.40    183.34 o 
  -5   1  10      507.90      443.41     18.51 o 
  -4   1  10     4808.94     5210.33    140.52 o 
  -3   1  10     1563.59     1801.95     54.43 o 
  -2   1  10      847.24      678.62     27.07 o 
  -1   1  10    12422.66    12825.44    279.29 o 
   0   1  10      157.89      262.44     32.79 o 
   1   1  10      282.99      326.54     21.82 o 
   2   1  10     8417.31     8179.65    205.78 o 
   3   1  10     1741.05     1713.83     49.93 o 
   4   1  10    19803.81    18458.42    461.62 o 
   5   1  10     9246.04     9948.19    255.73 o 
   6   1  10     5808.24     6282.16    255.19 o 
   7   1  10      527.42      612.20     52.93 o 
   8   1  10     1037.44     1065.07     76.70 o 
   9   1  10     1084.22     1206.79     86.89 o 
  10   1  10       71.84      172.01     32.58 o 
  11   1  10      119.88       20.32     31.57 o 
  12   1  10      514.75      415.59     63.26 o 
  13   1  10     1841.33     1796.12    141.26 o 
  14   1  10      203.31      354.66     85.91 o 
 -15   2  10      150.94      110.15     53.15 o 
 -14   2  10      347.85      334.95     59.77 o 
 -13   2  10      990.03      908.68     84.48 o 
 -12   2  10      939.45      975.31     82.22 o 
 -11   2  10     2244.88     2117.31    124.39 o 
 -10   2  10      275.35      232.03     36.86 o 
  -9   2  10     2168.73     2116.48     96.31 o 
  -8   2  10     1668.33     1666.87     58.40 o 
  -7   2  10      923.82     1001.76     46.38 o 
  -6   2  10       28.75       26.36     14.86 o 
  -5   2  10     4690.26     5230.65    161.66 o 
  -4   2  10     4119.57     4415.22    131.26 o 
  -3   2  10     9803.96    10287.24    285.51 o 
  -2   2  10    10118.44    10470.81    288.67 o 
  -1   2  10     7284.21     7411.99    196.52 o 
   0   2  10        4.28       26.19     15.40 o 
   1   2  10      508.93      508.79     20.63 o 
   2   2  10     1988.22     2268.08     61.34 o 
   3   2  10       15.05       47.07     13.17 o 
   4   2  10      210.77      253.96     23.00 o 
   5   2  10       24.59       -0.14     16.42 o 
   6   2  10     6979.71     7045.64    243.35 o 
   7   2  10       93.75      169.38     27.13 o 
   8   2  10      136.22      158.33     28.42 o 
   9   2  10      522.85      577.78     51.99 o 
  10   2  10      220.03      223.01     37.10 o 
  11   2  10     3278.73     3023.17    157.31 o 
  12   2  10      384.67      370.02     58.77 o 
  13   2  10      270.79      254.44     79.83 o 
  14   2  10       46.18       28.94     65.77 o 
 -14   3  10      142.37      248.32     55.96 o 
 -13   3  10      217.83      218.76     51.51 o 
 -12   3  10        4.27      -18.66     30.66 o 
 -11   3  10     1181.75     1127.09     86.13 o 
 -10   3  10      775.83      772.45     67.12 o 
  -9   3  10      851.16      904.79     69.07 o 
  -8   3  10     1787.45     1843.67    102.77 o 
  -7   3  10     1556.23     1744.16     80.50 o 
  -6   3  10     2670.23     2648.90     94.76 o 
  -5   3  10     4695.54     4545.79    179.32 o 
  -4   3  10     1380.49     1472.16     58.16 o 
  -3   3  10       19.71       20.48     14.90 o 
  -2   3  10     2592.50     2655.16     84.15 o 
  -1   3  10    10090.51    10055.83    293.52 o 
   0   3  10     2920.04     2732.91     84.44 o 
   1   3  10      105.15      104.91      9.95 o 
   2   3  10     1852.57     1822.82     49.77 o 
   3   3  10      214.80      209.28     21.04 o 
   4   3  10     6421.55     6260.88    227.18 o 
   5   3  10     3318.25     3243.98    118.77 o 
   6   3  10     3063.31     3274.80    128.83 o 
   7   3  10      954.93      880.71     52.96 o 
   8   3  10      187.16      287.55     38.27 o 
   9   3  10      509.42      559.86     49.10 o 
  10   3  10       25.92       76.27     28.81 o 
  11   3  10      406.34      440.70     51.20 o 
  12   3  10      429.92      375.60     60.23 o 
  13   3  10     1488.42     1380.06    156.07 o 
  14   3  10       50.63       -7.04     69.07 o 
 -13   4  10      572.26      555.53     72.26 o 
 -12   4  10      190.17      301.60     61.74 o 
 -11   4  10      746.22      681.67     72.73 o 
 -10   4  10        5.60       49.94     31.86 o 
  -9   4  10      453.08      640.66     64.34 o 
  -8   4  10     2891.75     2986.58    158.92 o 
  -7   4  10     1370.85     1380.06     87.20 o 
  -6   4  10      849.88      863.88     72.39 o 
  -5   4  10      649.36      635.53     40.08 o 
  -4   4  10        7.25       22.75     15.51 o 
  -3   4  10     1953.43     2004.23     92.44 o 
  -2   4  10      526.54      552.26     43.64 o 
  -1   4  10     2970.19     2987.19    104.46 o 
   0   4  10      765.85      874.17     43.94 o 
   1   4  10     2875.00     2852.17     72.97 o 
   2   4  10     1322.53     1350.38     43.93 o 
   3   4  10      747.15      653.14     67.70 o 
   4   4  10        1.37       -8.86     17.24 o 
   5   4  10        7.69      -19.62     19.62 o 
   6   4  10     5001.47     4817.14    272.63 o 
   7   4  10      147.82      152.98     26.79 o 
   8   4  10      240.88      272.22     36.68 o 
   9   4  10      152.31      261.98     37.20 o 
  10   4  10        8.74      -12.98     34.12 o 
  11   4  10     1068.93      900.72     87.60 o 
  12   4  10       39.91       58.33     43.14 o 
  13   4  10       67.87       -2.47     80.57 o 
 -12   5  10        3.27       -5.98     43.82 o 
 -11   5  10      120.96      114.27     38.72 o 
 -10   5  10        6.47       24.24     33.07 o 
  -9   5  10      130.70      205.78     45.20 o 
  -8   5  10      780.78      745.25     67.52 o 
  -7   5  10        2.46       56.71     45.30 o 
  -6   5  10     1841.32     1764.80    101.37 o 
  -5   5  10      770.20      712.18     65.82 o 
  -4   5  10     1069.22     1082.38     58.50 o 
  -3   5  10       13.69       18.14     21.05 o 
  -2   5  10      684.41      825.22     58.49 o 
  -1   5  10     9647.51     9482.25    382.19 o 
   0   5  10     1207.43     1239.56     56.30 o 
   1   5  10     2366.88     2367.73     95.79 o 
   2   5  10      149.16      148.09     17.48 o 
   3   5  10      883.64      868.91     44.62 o 
   4   5  10     2293.13     2303.66     92.89 o 
   5   5  10      401.30      402.12     36.43 o 
   6   5  10      114.10      133.07     38.41 o 
   7   5  10     1365.12     1427.34     79.73 o 
   8   5  10      391.96      373.86     55.51 o 
   9   5  10      685.46      675.78     78.07 o 
  10   5  10      381.14      401.90     64.13 o 
  11   5  10      105.82      171.94     54.66 o 
  12   5  10      160.90      141.43     58.07 o 
 -11   6  10      307.69      318.56     98.69 o 
 -10   6  10      119.07      165.16     48.91 o 
  -9   6  10        4.63       13.95     33.38 o 
  -8   6  10     1638.71     1601.62    156.98 o 
  -7   6  10     1114.41     1115.74    145.67 o 
  -6   6  10     2581.92     2328.19    127.95 o 
  -5   6  10       16.92        5.30     40.79 o 
  -4   6  10       47.05       69.81     37.37 o 
  -3   6  10       12.35       31.25     32.82 o 
  -2   6  10        6.90       13.86     23.80 o 
  -1   6  10     1100.62     1104.62     62.79 o 
   0   6  10     1265.95     1273.68     70.47 o 
   1   6  10     3068.25     3003.18    147.51 o 
   2   6  10      471.47      536.64     52.80 o 
   3   6  10      867.66      803.08     50.47 o 
   4   6  10        6.43       27.78     28.98 o 
   5   6  10       25.14       85.90     32.72 o 
   6   6  10     2028.81     1822.08     97.62 o 
   7   6  10      476.62      553.56     58.75 o 
   8   6  10       52.09       35.21     54.60 o 
   9   6  10       34.35       38.58     40.39 o 
  10   6  10      212.44      257.97     61.69 o 
  -9   7  10       30.59       14.93     45.28 o 
  -8   7  10       28.26       -3.78     30.61 o 
  -7   7  10       20.96       16.70     33.09 o 
  -6   7  10      806.63      620.35     70.08 o 
  -5   7  10       89.87       99.90     36.69 o 
  -4   7  10      489.44      384.31     51.96 o 
  -3   7  10        0.23        5.00     25.21 o 
  -2   7  10       12.70       40.33     28.70 o 
  -1   7  10     2111.74     1875.96     99.44 o 
   0   7  10      842.78      809.94     52.68 o 
   1   7  10     1301.10     1318.71     91.61 o 
   2   7  10       19.37       65.10     56.83 o 
   3   7  10      289.98      282.84     66.52 o 
   4   7  10      252.49      228.80     41.40 o 
   5   7  10       42.36       30.97     38.47 o 
   6   7  10        0.41       37.54     48.89 o 
   7   7  10      685.46      824.82    103.35 o 
   8   7  10      389.33      546.05     90.47 o 
   9   7  10      589.75      517.49     90.24 o 
  -6   8  10      661.23      561.90     75.19 o 
  -5   8  10       38.62       46.29     35.92 o 
  -4   8  10       55.64       46.14     36.33 o 
  -3   8  10        9.76       16.10     33.17 o 
  -2   8  10        3.63        1.12     25.44 o 
  -1   8  10       43.67       70.00     41.98 o 
   0   8  10      134.48      228.37     57.12 o 
   1   8  10     1008.72     1005.27     94.21 o 
   2   8  10      355.26      377.43     61.81 o 
   3   8  10      132.70      127.20     49.95 o 
   4   8  10       28.53       49.75     50.85 o 
   5   8  10       15.69      -10.26     47.84 o 
   6   8  10      490.19      546.49    107.50 o 
 -14   1  11      202.32      245.81     61.32 o 
 -13   1  11       20.44       55.61     48.04 o 
 -12   1  11      120.05      206.71     41.46 o 
 -11   1  11       62.59       97.76     36.85 o 
 -10   1  11       36.81       71.92     26.66 o 
  -9   1  11        0.59       -5.33     13.05 o 
  -8   1  11       15.61       44.82     14.88 o 
  -7   1  11       76.28       90.44     21.43 o 
  -6   1  11       43.49       36.01     13.46 o 
  -5   1  11        8.43       16.43     10.98 o 
  -4   1  11        1.58       59.77     18.34 o 
  -3   1  11       33.09       69.67     14.01 o 
  -2   1  11        6.58       34.17     16.82 o 
  -1   1  11     1104.90     1015.93     29.20 o 
   0   1  11     1703.86     1693.40     45.77 o 
   1   1  11      191.88      153.26     13.48 o 
   2   1  11     2546.43     2425.71     91.99 o 
   3   1  11       78.83      102.39     17.41 o 
   4   1  11      596.15      663.51     28.08 o 
   5   1  11      146.57      160.32     19.17 o 
   6   1  11       80.04      124.29     24.77 o 
   7   1  11      101.02       89.63     22.69 o 
   8   1  11       29.00      143.44     27.33 o 
   9   1  11       12.94       -3.81     21.36 o 
  10   1  11       41.78       48.15     34.48 o 
  11   1  11       44.20       64.78     77.39 o 
  12   1  11        6.37      -26.07     39.98 o 
  13   1  11        0.72       28.44     38.47 o 
  14   1  11        0.18       82.84     51.54 o 
 -14   2  11       30.95       34.23     35.02 o 
 -13   2  11      240.25      200.07     51.68 o 
 -12   2  11      186.11      199.52     46.70 o 
 -11   2  11      419.53      431.75     55.34 o 
 -10   2  11      155.28      153.93     38.48 o 
  -9   2  11      732.71      735.77     45.15 o 
  -8   2  11      737.08      768.25     52.53 o 
  -7   2  11      521.83      550.91     36.68 o 
  -6   2  11     1213.57     1164.90     53.26 o 
  -5   2  11     3221.49     3108.50    131.55 o 
  -4   2  11     1841.39     1877.00     79.31 o 
  -3   2  11     1858.54     1973.08     71.29 o 
  -2   2  11      599.71      580.90     33.05 o 
  -1   2  11      488.97      520.49     29.94 o 
   0   2  11       25.18       22.77     11.07 o 
   1   2  11       27.97       37.07     10.36 o 
   2   2  11      490.13      480.41     25.27 o 
   3   2  11       83.38       72.58     16.06 o 
   4   2  11      218.01      266.48     28.78 o 
   5   2  11      119.11      132.18     23.53 o 
   6   2  11       67.80       81.39     33.61 o 
   7   2  11      625.69      632.90     47.34 o 
   8   2  11      465.47      562.26     47.09 o 
   9   2  11      241.76      398.45     49.91 o 
  10   2  11      190.18      203.55     38.87 o 
  11   2  11      142.76      156.56     39.10 o 
  12   2  11      102.80      222.97     50.18 o 
  13   2  11       21.98       -7.83     50.81 o 
  14   2  11       24.17        8.94     48.28 o 
 -14   3  11      334.79      355.36     70.96 o 
 -13   3  11      181.37      139.79     63.81 o 
 -12   3  11      588.82      492.59     63.56 o 
 -11   3  11      560.79      583.13     66.15 o 
 -10   3  11        9.90       75.90     33.13 o 
  -9   3  11      441.20      411.49     52.15 o 
  -8   3  11        4.52       14.75     24.40 o 
  -7   3  11      106.20       70.87     41.08 o 
  -6   3  11     1383.53     1325.03     59.53 o 
  -5   3  11      130.84      165.45     23.83 o 
  -4   3  11       45.13      113.60     21.88 o 
  -3   3  11      934.63      813.82     40.87 o 
  -2   3  11      110.43      115.33     18.99 o 
  -1   3  11     1662.33     1559.47     58.59 o 
   0   3  11     3597.07     3412.74    111.64 o 
   1   3  11     4710.31     4314.89     99.72 o 
   2   3  11     3664.51     3470.72     93.93 o 
   3   3  11      821.85      889.05     46.36 o 
   4   3  11     1950.01     1912.81     89.06 o 
   5   3  11     1595.06     1450.07     70.48 o 
   6   3  11        8.51       -2.52     17.38 o 
   7   3  11      536.61      590.51     46.44 o 
   8   3  11      219.21      202.68     35.31 o 
   9   3  11       95.52      109.60     31.85 o 
  10   3  11       61.38       94.10     33.43 o 
  11   3  11      136.19      125.87     37.32 o 
  12   3  11      220.49      268.00     75.62 o 
  13   3  11       66.01      -12.40     43.86 o 
 -13   4  11      455.56      440.26     68.31 o 
 -12   4  11       87.43      120.79     44.87 o 
 -11   4  11      163.78      254.57     52.69 o 
 -10   4  11      117.56      117.02     37.87 o 
  -9   4  11     1107.17     1063.66     83.19 o 
  -8   4  11      452.37      453.98     54.06 o 
  -7   4  11      699.66      708.52     63.34 o 
  -6   4  11     3440.20     3315.98    158.72 o 
  -5   4  11     2673.57     2553.63    122.19 o 
  -4   4  11     1576.78     1618.46     72.84 o 
  -3   4  11     1406.60     1282.65     72.71 o 
  -2   4  11     1602.67     1541.22     64.83 o 
  -1   4  11      127.30       80.91     19.17 o 
   0   4  11        5.05       -9.92     15.62 o 
   1   4  11       39.48      134.54     23.48 o 
   2   4  11      909.81      884.67     38.25 o 
   3   4  11      114.42      119.94     17.30 o 
   4   4  11       44.65       16.78     21.70 o 
   5   4  11       64.71      120.69     25.18 o 
   6   4  11      441.07      447.83     40.97 o 
   7   4  11      650.60      639.82     50.54 o 
   8   4  11      756.34      733.70     55.04 o 
   9   4  11      219.00      273.39     46.17 o 
  10   4  11      463.05      370.36     63.12 o 
  11   4  11       86.01       38.38     37.09 o 
  12   4  11       49.55       39.60     41.71 o 
 -12   5  11      546.19      471.06     76.33 o 
 -11   5  11      269.99      321.87     62.95 o 
 -10   5  11       62.72      180.64     85.27 o 
  -9   5  11      115.21      127.62     36.64 o 
  -8   5  11       50.89      122.53     38.53 o 
  -7   5  11       84.81       92.04     27.70 o 
  -6   5  11      867.07      756.51     67.53 o 
  -5   5  11        1.20       30.44     26.56 o 
  -4   5  11      157.75      163.04     27.35 o 
  -3   5  11       94.69      141.22     30.82 o 
  -2   5  11      213.54      234.19     29.31 o 
  -1   5  11      228.94      202.86     29.14 o 
   0   5  11     1429.75     1432.13     72.29 o 
   1   5  11     2076.39     2083.58     87.35 o 
   2   5  11     2039.77     1996.96    106.99 o 
   3   5  11      320.21      240.89     27.67 o 
   4   5  11      912.06      944.36     55.17 o 
   5   5  11      307.77      309.08     34.78 o 
   6   5  11        0.48      -22.41     22.41 o 
   7   5  11       42.83       31.69     26.20 o 
   8   5  11      139.32      166.80     32.22 o 
   9   5  11      138.45      111.87     41.15 o 
  10   5  11       73.35       70.51     40.13 o 
  11   5  11       23.38       99.05     49.26 o 
 -10   6  11       17.15       84.53     41.35 o 
  -9   6  11      246.03      201.57     50.92 o 
  -8   6  11       19.64       51.14     35.40 o 
  -7   6  11      458.40      518.82     71.46 o 
  -6   6  11      375.84      372.13     89.54 o 
  -5   6  11     2007.37     1898.00    118.99 o 
  -4   6  11       68.96      112.50     51.52 o 
  -3   6  11      300.26      275.82     42.44 o 
  -2   6  11      117.29      139.08     27.44 o 
  -1   6  11      126.01      155.29     29.93 o 
   0   6  11      421.08      389.02     37.86 o 
   1   6  11        0.01       64.46     31.33 o 
   2   6  11      468.66      515.64     51.73 o 
   3   6  11      235.14      269.76     43.35 o 
   4   6  11       10.14       97.53     37.49 o 
   5   6  11      205.34      268.00     41.49 o 
   6   6  11       29.16      105.32     46.71 o 
   7   6  11      338.66      380.72     69.70 o 
   8   6  11      325.83      288.44     56.86 o 
   9   6  11      132.37      136.48     46.51 o 
  10   6  11       15.26       -9.21     47.82 o 
  -8   7  11       51.54       84.42     43.69 o 
  -7   7  11      107.62       83.92     41.55 o 
  -6   7  11      204.84      229.25     50.43 o 
  -5   7  11       14.44        4.21     28.87 o 
  -4   7  11      148.50      154.93     37.30 o 
  -3   7  11      156.10      185.09     44.37 o 
  -2   7  11       26.92       71.06     32.09 o 
  -1   7  11        3.42       15.77     33.07 o 
   0   7  11      123.89      125.88     48.07 o 
   1   7  11      173.19      159.05     41.25 o 
   2   7  11      523.87      470.04     59.35 o 
   3   7  11       22.79      101.95     45.25 o 
   4   7  11       34.20       98.38     34.26 o 
   5   7  11       22.50       79.42     55.64 o 
   6   7  11       22.63       40.67     51.99 o 
   7   7  11       64.20       87.83     60.71 o 
   8   7  11        9.02       88.61     64.77 o 
  -5   8  11      345.77      267.15     58.02 o 
  -4   8  11       15.22      -41.50     43.02 o 
  -3   8  11       25.29       37.22     39.53 o 
  -2   8  11        6.95       65.18     41.15 o 
  -1   8  11      227.02      221.52     54.35 o 
   0   8  11      332.84      338.44     67.90 o 
   1   8  11       73.32       61.97     42.47 o 
   2   8  11      194.37      144.53     44.24 o 
   3   8  11      179.69      118.96     52.49 o 
   4   8  11       10.07       77.42     57.51 o 
   5   8  11      155.24       97.22    102.93 o 
 -14   0  12      133.86      204.56    112.39 o 
 -13   0  12      169.45      169.85    105.27 o 
 -12   0  12        6.81       78.57     79.30 o 
 -11   0  12        8.04       24.02     24.41 o 
 -10   0  12     1698.48     1406.74    341.54 o 
  -9   0  12     7215.55     7257.76    436.44 o 
  -8   0  12     2057.25     1898.97    101.57 o 
  -7   0  12     6117.08     6395.95    252.35 o 
  -6   0  12     7236.59     7704.24    271.91 o 
  -5   0  12     5761.66     5966.25    217.59 o 
  -4   0  12     7864.46     8393.43    419.27 o 
  -3   0  12     1007.82     1165.14     50.00 o 
  -2   0  12     4091.05     3884.32    359.39 o 
  -1   0  12     3412.94     3009.00    108.21 o 
   0   0  12       16.03       97.00     54.72 o 
   1   0  12    10572.32    10239.40    467.37 o 
   2   0  12     1508.11     1614.91     69.68 o 
   3   0  12      499.85      551.53     41.42 o 
   4   0  12     4321.35     4734.00    184.05 o 
   5   0  12     1595.11     1525.14     83.68 o 
   6   0  12     6668.64     7303.91    304.76 o 
   7   0  12     6750.95     7235.74    323.15 o 
   8   0  12      323.64      306.46     61.57 o 
   9   0  12        4.23       73.20     51.38 o 
  10   0  12        1.59       96.65    159.40 o 
  11   0  12       76.03       96.44    105.96 o 
  12   0  12       69.89      106.43     54.17 o 
  13   0  12      396.66      368.57    144.46 o 
  14   0  12       14.45       -9.12     63.44 o 
 -14   1  12      514.13      475.87    117.00 o 
 -13   1  12      295.61      254.56     48.26 o 
 -12   1  12     1206.40     1203.69     92.41 o 
 -11   1  12      972.75      936.74     60.40 o 
 -10   1  12      733.76      820.93     53.85 o 
  -9   1  12     2017.63     1779.27     84.27 o 
  -8   1  12      412.17      390.61     41.90 o 
  -7   1  12     2301.48     2275.88    105.00 o 
  -6   1  12      379.88      427.97     53.40 o 
  -5   1  12     1723.02     1848.41     67.12 o 
  -4   1  12       10.01       37.93     25.29 o 
  -3   1  12     3120.77     3191.49    105.99 o 
  -2   1  12     9029.09     8862.61    193.73 o 
  -1   1  12     4603.00     4890.09    114.31 o 
   0   1  12    21169.70    19238.06    477.80 o 
   1   1  12    12711.02    12772.17    332.93 o 
   2   1  12     1052.98     1089.08     40.44 o 
   3   1  12     4465.27     4750.15    141.33 o 
   4   1  12      380.96      343.04     22.57 o 
   5   1  12      129.96      136.76     21.91 o 
   6   1  12     1428.41     1305.62     68.20 o 
   7   1  12       41.92       45.20     21.44 o 
   8   1  12     7349.34     7502.33    300.08 o 
   9   1  12      457.74      408.24     59.80 o 
  10   1  12      118.28      146.24     45.00 o 
  11   1  12      384.03      491.63     69.52 o 
  12   1  12      162.21      227.42     54.61 o 
  13   1  12     1184.09     1107.29    114.59 o 
 -14   2  12        0.81      -49.47     67.00 o 
 -13   2  12      109.45      105.49     44.07 o 
 -12   2  12      180.08      212.68     50.62 o 
 -11   2  12        0.07      -10.96     49.10 o 
 -10   2  12      128.57      111.37     35.91 o 
  -9   2  12     4928.31     5423.80    217.52 o 
  -8   2  12     2140.50     2247.46    100.83 o 
  -7   2  12     3022.24     3229.83    126.63 o 
  -6   2  12     2941.17     3198.11    115.14 o 
  -5   2  12     4892.20     5306.65    177.89 o 
  -4   2  12     4955.35     4896.85    163.11 o 
  -3   2  12     1179.37     1272.44     59.90 o 
  -2   2  12      711.11      841.80     41.65 o 
  -1   2  12     2173.33     2292.76     80.67 o 
   0   2  12      481.87      547.34     29.99 o 
   1   2  12     6275.05     6216.58    258.75 o 
   2   2  12     3868.24     3765.41    152.32 o 
   3   2  12      102.53      132.33     17.57 o 
   4   2  12     2536.02     2577.24    204.42 o 
   5   2  12      745.99      806.29     47.48 o 
   6   2  12     3206.25     3239.89    160.06 o 
   7   2  12     4063.29     3924.11    168.76 o 
   8   2  12      673.62      703.20     54.08 o 
   9   2  12      271.24      307.59     42.76 o 
  10   2  12      116.72      134.47     40.04 o 
  11   2  12       86.74      142.46     68.35 o 
  12   2  12       23.90      -25.26     39.30 o 
  13   2  12       13.23      -76.31     82.97 o 
 -13   3  12       33.75      -14.06     68.20 o 
 -12   3  12      516.68      480.27     65.32 o 
 -11   3  12      657.40      594.48     68.21 o 
 -10   3  12      507.95      569.17     66.23 o 
  -9   3  12      579.41      639.86     65.57 o 
  -8   3  12       25.84       79.16     32.75 o 
  -7   3  12      273.99      289.81     49.53 o 
  -6   3  12      953.03     1029.50     55.28 o 
  -5   3  12     2378.00     2420.16     95.63 o 
  -4   3  12        9.93       22.75     28.03 o 
  -3   3  12      246.09      300.86     30.69 o 
  -2   3  12     1610.91     1835.84     74.82 o 
  -1   3  12     3453.30     3348.24    116.11 o 
   0   3  12     4956.10     4897.56    160.40 o 
   1   3  12     1696.46     1616.43     66.65 o 
   2   3  12      169.30      172.29     17.67 o 
   3   3  12     4240.90     4263.28    143.64 o 
   4   3  12      686.21      765.12     44.48 o 
   5   3  12      399.45      382.06     34.97 o 
   6   3  12      894.66      798.97     52.24 o 
   7   3  12       12.46       23.04     24.77 o 
   8   3  12     3955.40     3877.18    180.79 o 
   9   3  12      408.73      370.88     48.37 o 
  10   3  12      156.85      239.74     42.45 o 
  11   3  12      252.38      307.45     46.59 o 
  12   3  12      250.47      251.27     79.85 o 
  13   3  12      717.40      468.69     88.68 o 
 -12   4  12      896.32      792.95     91.18 o 
 -11   4  12      359.79      337.87     54.81 o 
 -10   4  12      157.51      227.67     62.07 o 
  -9   4  12     1370.20     1237.63     99.97 o 
  -8   4  12      279.65      321.72     46.10 o 
  -7   4  12      777.69      833.36     78.29 o 
  -6   4  12      229.98      277.84     41.41 o 
  -5   4  12     1047.48     1091.12     62.93 o 
  -4   4  12     5565.80     5705.98    240.24 o 
  -3   4  12     1825.05     1661.33     76.35 o 
  -2   4  12      681.30      606.57     41.75 o 
  -1   4  12      652.28      530.20     38.42 o 
   0   4  12     1336.32     1330.58     62.33 o 
   1   4  12     5849.09     5847.38    199.05 o 
   2   4  12     1303.20     1250.93     59.45 o 
   3   4  12      200.83      213.98     24.17 o 
   4   4  12      221.03      265.63     30.18 o 
   5   4  12       14.19       20.15     41.89 o 
   6   4  12      716.97      613.86     48.49 o 
   7   4  12     1269.18     1220.15     76.91 o 
   8   4  12       78.18      139.63     32.95 o 
   9   4  12      662.62      551.93     56.00 o 
  10   4  12      466.97      427.25     66.79 o 
  11   4  12       16.54       -9.88     35.73 o 
  12   4  12      180.47      166.04     96.34 o 
 -11   5  12      785.45      759.45     81.33 o 
 -10   5  12      162.94      175.06     49.42 o 
  -9   5  12      383.83      394.41     59.46 o 
  -8   5  12       74.54      126.93     33.43 o 
  -7   5  12        4.38      122.73     37.94 o 
  -6   5  12      929.84      860.24     74.46 o 
  -5   5  12     1811.85     1868.59    110.81 o 
  -4   5  12     1197.98     1018.78     59.47 o 
  -3   5  12       69.27      111.40     28.17 o 
  -2   5  12       42.61       56.37     23.54 o 
  -1   5  12        7.35       68.94     23.87 o 
   0   5  12      986.79     1099.50     56.74 o 
   1   5  12       84.49       50.82     20.26 o 
   2   5  12      230.19      332.08     43.66 o 
   3   5  12     5516.86     5366.40    248.29 o 
   4   5  12      462.51      418.21     34.74 o 
   5   5  12     1378.80     1448.46     88.62 o 
   6   5  12      201.14      202.24     35.45 o 
   7   5  12      143.12      198.94     35.97 o 
   8   5  12     1927.72     1814.45    107.09 o 
   9   5  12      286.36      301.30     59.81 o 
  10   5  12       43.77       42.32     43.07 o 
  11   5  12      217.85      126.09     53.30 o 
 -10   6  12      338.35      371.72     67.30 o 
  -9   6  12      221.51      252.85     58.21 o 
  -8   6  12      126.98      111.35     58.32 o 
  -7   6  12      213.58      261.65     54.42 o 
  -6   6  12        2.62        8.07     30.22 o 
  -5   6  12       38.74       78.42     36.05 o 
  -4   6  12     2978.25     2840.57    184.77 o 
  -3   6  12      460.07      367.90     44.45 o 
  -2   6  12      979.94      887.33     58.41 o 
  -1   6  12       43.28       61.90     22.21 o 
   0   6  12       55.81       74.31     25.72 o 
   1   6  12     1847.65     1690.47    100.78 o 
   2   6  12      219.48      191.81     41.41 o 
   3   6  12      523.81      472.57     78.92 o 
   4   6  12        0.54       46.36     32.68 o 
   5   6  12       20.72      105.30     51.06 o 
   6   6  12      122.35       88.52     39.45 o 
   7   6  12      194.82      246.15     67.07 o 
   8   6  12       16.61      -17.95     48.39 o 
   9   6  12      431.83      553.32    121.87 o 
  -8   7  12        1.44      -30.93     37.91 o 
  -7   7  12       47.06      120.89     81.71 o 
  -6   7  12      268.57      336.57     58.57 o 
  -5   7  12     1215.54     1127.98     89.13 o 
  -4   7  12      756.82      663.04     64.13 o 
  -3   7  12       68.52      104.94     75.04 o 
  -2   7  12        0.15      -22.07     27.76 o 
  -1   7  12       92.48       75.42     53.48 o 
   0   7  12      141.54      304.03     87.76 o 
   1   7  12       12.99       55.54     35.16 o 
   2   7  12      266.81      317.98     73.48 o 
   3   7  12     2095.09     1984.16    137.28 o 
   4   7  12      525.16      505.61     70.57 o 
   5   7  12      472.88      411.61     86.63 o 
   6   7  12        1.12       92.61     79.46 o 
   7   7  12       87.79      124.78     54.00 o 
  -4   8  12      881.05      776.13     87.53 o 
  -3   8  12      457.45      404.99     72.00 o 
  -2   8  12      134.72      182.27     66.36 o 
  -1   8  12       80.21      103.47     49.30 o 
   0   8  12       43.55       57.10     47.78 o 
   1   8  12      290.99      194.94     50.50 o 
   2   8  12      233.90      268.36    102.74 o 
   3   8  12      132.63      136.16     63.57 o 
   4   8  12       36.45       48.68    107.36 o 
 -14   1  13        2.64      -18.18     61.43 o 
 -13   1  13       11.71      101.85     52.45 o 
 -12   1  13       11.12      -37.06     37.06 o 
 -11   1  13       13.61       78.47     32.79 o 
 -10   1  13       16.39        1.23     18.00 o 
  -9   1  13       65.56       63.64     23.58 o 
  -8   1  13       16.78       49.60     19.98 o 
  -7   1  13      282.45      333.51     44.22 o 
  -6   1  13      343.94      361.18     28.98 o 
  -5   1  13      287.85      254.55     25.76 o 
  -4   1  13       31.90       48.32     27.40 o 
  -3   1  13      982.10      965.39     57.40 o 
  -2   1  13      553.71      547.74     29.16 o 
  -1   1  13      394.31      388.66     21.58 o 
   0   1  13      198.78      174.99     18.04 o 
   1   1  13     1009.16      941.90     36.00 o 
   2   1  13       14.18        1.32     16.12 o 
   3   1  13        6.33       -9.51     13.48 o 
   4   1  13      680.52      617.44     35.51 o 
   5   1  13      108.11       98.01     29.85 o 
   6   1  13        8.04       -6.58     19.09 o 
   7   1  13        2.43       12.29     20.72 o 
   8   1  13        7.86      -21.42     22.06 o 
   9   1  13       86.40      107.62     39.48 o 
  10   1  13       25.10       -5.06     29.87 o 
  11   1  13       28.82        7.28     33.73 o 
  12   1  13        3.04       27.38     70.63 o 
  13   1  13       28.83       37.11     37.92 o 
 -13   2  13      203.96      187.30     91.69 o 
 -12   2  13      664.57      634.87     80.02 o 
 -11   2  13      601.95      599.31     80.12 o 
 -10   2  13      576.35      572.85     60.74 o 
  -9   2  13     1270.57     1222.40     69.33 o 
  -8   2  13       35.77       77.40     33.34 o 
  -7   2  13      360.30      411.90     33.85 o 
  -6   2  13      253.90      184.29     28.21 o 
  -5   2  13        1.96       43.67     17.78 o 
  -4   2  13      113.79      147.90     25.04 o 
  -3   2  13        1.24       10.21     18.74 o 
  -2   2  13      327.48      340.22     28.73 o 
  -1   2  13       93.94       84.05     19.69 o 
   0   2  13       30.17       13.50     15.12 o 
   1   2  13      110.84      118.09     15.65 o 
   2   2  13      852.54      822.65     38.79 o 
   3   2  13      846.44      732.90     46.15 o 
   4   2  13     2221.35     2125.41    104.96 o 
   5   2  13      161.49      228.48     29.18 o 
   6   2  13      754.29      848.98     57.78 o 
   7   2  13      243.83      240.79     35.44 o 
   8   2  13       88.69       79.12     40.79 o 
   9   2  13      227.49      270.01     51.50 o 
  10   2  13      119.78      187.01     48.84 o 
  11   2  13       71.32       67.99     42.70 o 
  12   2  13       93.74      100.36     59.81 o 
  13   2  13       25.75      108.49     67.26 o 
 -13   3  13       60.95      111.31     47.64 o 
 -12   3  13       26.43      -40.28     40.28 o 
 -11   3  13       41.90       68.77     38.30 o 
 -10   3  13      102.23      106.10     39.86 o 
  -9   3  13        0.72       68.69     40.35 o 
  -8   3  13      237.63      186.52     38.12 o 
  -7   3  13      504.45      422.27     37.10 o 
  -6   3  13     1710.77     1582.61     79.98 o 
  -5   3  13      421.94      487.51     36.28 o 
  -4   3  13     1901.36     1857.38     82.95 o 
  -3   3  13     2107.44     2201.99     93.83 o 
  -2   3  13     2400.01     2345.47    131.85 o 
  -1   3  13     1556.57     1383.46     60.23 o 
   0   3  13     1132.09     1096.11     56.43 o 
   1   3  13     1409.29     1248.99     55.29 o 
   2   3  13        8.33      -13.01     13.01 o 
   3   3  13      400.63      380.95     33.08 o 
   4   3  13     1223.60     1134.61     61.22 o 
   5   3  13      943.71      850.26     92.12 o 
   6   3  13       26.73       27.57     26.69 o 
   7   3  13      119.49      103.17     28.02 o 
   8   3  13       22.19        7.05     20.33 o 
   9   3  13      199.35      281.82     46.23 o 
  10   3  13      145.04      139.92     40.19 o 
  11   3  13      132.47      161.31     49.60 o 
  12   3  13        1.68       10.37     64.17 o 
 -12   4  13      248.56      295.38     62.58 o 
 -11   4  13      788.61      684.67     84.24 o 
 -10   4  13      701.49      753.94     77.72 o 
  -9   4  13     1684.98     1541.28    110.81 o 
  -8   4  13       13.50       -2.92     49.56 o 
  -7   4  13      574.10      511.43     57.77 o 
  -6   4  13      272.18      259.51     42.09 o 
  -5   4  13        2.35      -17.23     24.83 o 
  -4   4  13        3.28       48.06     29.03 o 
  -3   4  13        5.88       35.30     21.59 o 
  -2   4  13     1498.61     1459.22     72.78 o 
  -1   4  13       76.50       69.61     23.21 o 
   0   4  13       19.40       20.98     17.32 o 
   1   4  13       43.99       35.67     20.16 o 
   2   4  13      691.65      736.41     56.10 o 
   3   4  13     1843.76     1835.80    104.63 o 
   4   4  13     1430.31     1217.34     62.62 o 
   5   4  13       91.53      148.94     24.74 o 
   6   4  13      879.66      838.76     55.17 o 
   7   4  13      261.60      176.29     57.07 o 
   8   4  13       25.04       63.25     30.88 o 
   9   4  13       62.74      107.07     32.93 o 
  10   4  13      397.47      343.87     60.58 o 
  11   4  13      112.54       85.98     49.78 o 
 -11   5  13       27.74      -10.15     36.84 o 
 -10   5  13        8.90      -39.63     39.63 o 
  -9   5  13       53.54       -3.40     42.99 o 
  -8   5  13        0.20       41.66     35.02 o 
  -7   5  13      357.92      298.19     50.94 o 
  -6   5  13      277.60      254.69     46.79 o 
  -5   5  13      484.68      518.56     70.70 o 
  -4   5  13     1391.97     1301.32     74.43 o 
  -3   5  13     1607.06     1658.28     86.96 o 
  -2   5  13      701.88      655.11     48.03 o 
  -1   5  13      741.49      749.33     52.73 o 
   0   5  13      510.04      546.65     45.61 o 
   1   5  13       54.32       64.31     29.73 o 
   2   5  13       35.22      -10.21     31.99 o 
   3   5  13      103.84       86.43     33.01 o 
   4   5  13      531.22      554.64     56.52 o 
   5   5  13      720.71      727.92     74.44 o 
   6   5  13      107.82      153.58     41.73 o 
   7   5  13      151.37      235.66     39.22 o 
   8   5  13        0.12       47.39     39.37 o 
   9   5  13      240.98      302.61     60.20 o 
  10   5  13       59.04      131.26    104.67 o 
  -9   6  13      346.20      378.50     68.00 o 
  -8   6  13       46.36       -5.10     56.75 o 
  -7   6  13       17.49       28.25     38.65 o 
  -6   6  13        3.24       30.22     35.00 o 
  -5   6  13       17.27      -27.98     27.98 o 
  -4   6  13       78.63       55.95     33.73 o 
  -3   6  13       44.29      104.82     36.28 o 
  -2   6  13      458.38      493.38     49.30 o 
  -1   6  13      198.63      292.67     38.70 o 
   0   6  13      138.75      130.23     36.73 o 
   1   6  13        5.43       15.59     27.65 o 
   2   6  13      314.94      319.06     49.24 o 
   3   6  13      129.62       31.90     31.43 o 
   4   6  13      874.53      821.56     82.74 o 
   5   6  13        4.64        6.96     31.52 o 
   6   6  13       28.89       -6.93     30.21 o 
   7   6  13        6.29       28.46     48.99 o 
   8   6  13        2.46        2.47     43.54 o 
   9   6  13       16.52       38.82     66.36 o 
  -7   7  13       32.49       17.35     38.61 o 
  -6   7  13        0.16       50.59     38.40 o 
  -5   7  13      108.23       74.73     60.51 o 
  -4   7  13       68.61      122.58     42.05 o 
  -3   7  13      674.12      551.74     61.65 o 
  -2   7  13       55.80       35.85     48.05 o 
  -1   7  13        6.62        4.63     32.41 o 
   0   7  13      104.15      107.41     41.40 o 
   1   7  13      111.84       96.25     47.21 o 
   2   7  13      242.22      217.41     85.52 o 
   3   7  13       13.26      -25.14     34.41 o 
   4   7  13      177.08      155.61     46.44 o 
   5   7  13      273.81      432.54     91.33 o 
   6   7  13       23.97       -4.85     64.68 o 
  -2   8  13      232.60      263.74     61.89 o 
  -1   8  13       64.12       49.37     45.60 o 
   0   8  13        2.53      -22.01     54.72 o 
   1   8  13        1.93      -48.01     48.01 o 
   2   8  13       65.55       35.10     95.27 o 
 -13   0  14     2694.54     2473.33    395.56 o 
 -12   0  14     1763.57     1781.27    322.47 o 
 -11   0  14      478.79      547.40     99.30 o 
 -10   0  14     2526.28     2749.32    290.63 o 
  -9   0  14      440.95      515.18    122.62 o 
  -8   0  14      518.12      475.01    104.36 o 
  -7   0  14      148.99       61.06     20.92 o 
  -6   0  14      928.06      871.90     51.79 o 
  -5   0  14      817.02      965.77     93.39 o 
  -4   0  14       30.80       52.46     20.35 o 
  -3   0  14     6600.10     6650.61    241.20 o 
  -2   0  14      573.44      621.26     39.49 o 
  -1   0  14     1347.78     1350.45     67.37 o 
   0   0  14    12207.13    11409.08    429.13 o 
   1   0  14      181.21      165.80     39.03 o 
   2   0  14     7721.75     7853.75    351.79 o 
   3   0  14     6412.20     7056.69    306.25 o 
   4   0  14     1285.33     1318.07     79.72 o 
   5   0  14     1227.39     1345.05     82.62 o 
   6   0  14      423.20      418.77     56.23 o 
   7   0  14        6.94      -14.61     34.26 o 
   8   0  14     1236.30     1154.01    114.26 o 
   9   0  14      611.42      605.74    128.83 o 
  10   0  14     2456.57     2248.11    237.04 o 
  11   0  14      844.59      751.04    185.83 o 
  12   0  14        6.56       38.89     63.00 o 
 -13   1  14      106.13        2.82     83.32 o 
 -12   1  14      179.94      282.70     87.98 o 
 -11   1  14      108.38      150.40     89.64 o 
 -10   1  14      419.18      352.45     40.30 o 
  -9   1  14      129.56      143.37     29.87 o 
  -8   1  14      426.73      415.73     35.11 o 
  -7   1  14    10412.64    11015.75    490.94 o 
  -6   1  14     2279.71     2481.54    127.08 o 
  -5   1  14     6131.63     6494.08    274.24 o 
  -4   1  14     1409.85     1452.74     73.80 o 
  -3   1  14     6459.21     6468.88    253.08 o 
  -2   1  14      583.96      522.08     32.90 o 
  -1   1  14      314.78      307.95     21.55 o 
   0   1  14      193.82      200.96     19.78 o 
   1   1  14     1645.27     1706.82     60.94 o 
   2   1  14     2489.91     2264.15     80.25 o 
   3   1  14     4007.54     3963.98    135.73 o 
   4   1  14     8785.03     8134.19    265.67 o 
   5   1  14      222.99      273.33     31.83 o 
   6   1  14      863.66      941.25     64.55 o 
   7   1  14     1354.37     1503.52     77.01 o 
   8   1  14      678.44      794.60     58.79 o 
   9   1  14     1895.02     2211.77    155.49 o 
  10   1  14      139.62      187.32     49.01 o 
  11   1  14       98.26       73.31     44.52 o 
  12   1  14      405.73      426.34     75.06 o 
 -13   2  14     1500.67     1416.87    152.16 o 
 -12   2  14     1035.94      941.54     87.37 o 
 -11   2  14      199.11      185.70     41.88 o 
 -10   2  14      596.28      617.76     63.47 o 
  -9   2  14      135.05      147.55     30.82 o 
  -8   2  14     1153.75     1198.15     67.30 o 
  -7   2  14       53.63       48.07     21.66 o 
  -6   2  14      232.53      280.81     29.73 o 
  -5   2  14      972.96      985.08     53.26 o 
  -4   2  14      229.39      317.38     31.19 o 
  -3   2  14     5111.86     5526.86    201.54 o 
  -2   2  14      652.37      598.69     40.85 o 
  -1   2  14      637.37      648.81     38.79 o 
   0   2  14     5376.42     5701.46    199.64 o 
   1   2  14      593.68      622.08     42.37 o 
   2   2  14     2856.64     2721.66    115.35 o 
   3   2  14     1911.06     1907.98    105.87 o 
   4   2  14      990.86     1106.10     70.63 o 
   5   2  14     1155.27     1296.30     85.00 o 
   6   2  14       78.63       91.73     27.89 o 
   7   2  14       71.97      100.14     29.83 o 
   8   2  14      958.05      952.83     66.85 o 
   9   2  14      288.64      243.89     43.61 o 
  10   2  14     1624.93     1527.24    133.26 o 
  11   2  14      535.57      706.85     93.45 o 
  12   2  14       16.68       27.05     40.84 o 
 -12   3  14      325.87      369.23     65.30 o 
 -11   3  14      120.05      118.83     43.08 o 
 -10   3  14     1113.49     1221.75     94.85 o 
  -9   3  14       29.77       39.02     34.40 o 
  -8   3  14       58.76      134.95     36.42 o 
  -7   3  14     3240.16     3360.92    148.49 o 
  -6   3  14     1387.55     1353.41     71.43 o 
  -5   3  14      822.84      886.55     59.17 o 
  -4   3  14      358.56      408.28     38.20 o 
  -3   3  14     3194.76     3372.23    140.36 o 
  -2   3  14     1806.25     1781.72     83.34 o 
  -1   3  14     2763.70     2730.42    148.45 o 
   0   3  14       99.46       99.42     23.74 o 
   1   3  14      594.26      609.62     39.79 o 
   2   3  14       72.84       68.90     38.08 o 
   3   3  14     2773.12     2557.42    102.29 o 
   4   3  14     4631.26     4274.04    165.44 o 
   5   3  14      205.71      174.71     35.04 o 
   6   3  14      702.45      682.69     55.93 o 
   7   3  14      307.18      405.55     47.90 o 
   8   3  14      123.90      174.61     37.40 o 
   9   3  14     1133.78     1192.27     83.20 o 
  10   3  14       53.42      123.37     41.58 o 
  11   3  14      325.02      238.57     72.18 o 
 -11   4  14       24.66       47.80     39.75 o 
 -10   4  14       25.75       40.16     70.20 o 
  -9   4  14      424.37      593.24     87.71 o 
  -8   4  14     1303.16     1383.45    104.28 o 
  -7   4  14      104.69      125.66     38.08 o 
  -6   4  14       19.44       39.07     30.12 o 
  -5   4  14      372.53      439.31     51.05 o 
  -4   4  14      523.58      520.49     45.61 o 
  -3   4  14     3845.64     3930.80    163.80 o 
  -2   4  14       84.68      101.95     26.31 o 
  -1   4  14      223.07      276.27     35.03 o 
   0   4  14     1353.58     1403.15     74.00 o 
   1   4  14       45.19       76.46     23.87 o 
   2   4  14      864.16      993.67     79.88 o 
   3   4  14       13.42       36.66     24.60 o 
   4   4  14      361.89      376.13     47.16 o 
   5   4  14     2936.08     2867.63    127.20 o 
   6   4  14      449.90      436.38     45.58 o 
   7   4  14      549.03      470.36     50.05 o 
   8   4  14      196.17      243.95     40.99 o 
   9   4  14        6.94      -21.30     29.78 o 
  10   4  14      652.60      532.86     73.59 o 
  11   4  14      220.45      219.89     75.30 o 
 -10   5  14     1483.34     1406.56    126.15 o 
  -9   5  14      191.79      196.48     49.84 o 
  -8   5  14      414.83      446.06     59.67 o 
  -7   5  14      616.31      672.64     92.89 o 
  -6   5  14       16.64        1.30     26.42 o 
  -5   5  14      154.21      123.98     58.62 o 
  -4   5  14        0.55      -25.61     29.06 o 
  -3   5  14       81.97      127.37     32.37 o 
  -2   5  14     3352.78     3445.43    158.97 o 
  -1   5  14      953.23      926.70     61.41 o 
   0   5  14     1465.66     1456.43     85.93 o 
   1   5  14        4.55       42.70     29.23 o 
   2   5  14       42.04       55.44     28.21 o 
   3   5  14     1068.48      937.88     72.45 o 
   4   5  14      767.51      727.42     65.99 o 
   5   5  14       36.32       13.65     31.29 o 
   6   5  14       99.78       82.55     36.27 o 
   7   5  14      235.45      229.76     50.60 o 
   8   5  14        6.61       66.24     44.57 o 
   9   5  14      535.22      451.65     74.46 o 
  -8   6  14     1066.11      971.20    102.03 o 
  -7   6  14      103.23       80.84     43.32 o 
  -6   6  14       17.76      -26.48     34.97 o 
  -5   6  14      151.01       96.57     45.81 o 
  -4   6  14       80.22       67.08     33.35 o 
  -3   6  14     1955.86     2032.27    133.10 o 
  -2   6  14      193.47      152.33     34.21 o 
  -1   6  14      176.50      200.61     47.00 o 
   0   6  14      261.28      304.28     50.99 o 
   1   6  14      371.03      338.42     53.92 o 
   2   6  14      313.07      442.87     60.90 o 
   3   6  14       65.92      154.05     42.22 o 
   4   6  14       20.34      103.85     42.00 o 
   5   6  14     2198.67     2085.92    148.39 o 
   6   6  14      193.88      270.63     54.53 o 
   7   6  14      591.21      545.74     97.62 o 
   8   6  14        0.99       -6.53     44.06 o 
  -6   7  14        8.42      -27.71     38.69 o 
  -5   7  14        0.11        6.19     33.05 o 
  -4   7  14       52.01       54.95     37.44 o 
  -3   7  14       68.93       78.23     48.29 o 
  -2   7  14     1071.04      971.89     91.94 o 
  -1   7  14      955.75      854.23     99.52 o 
   0   7  14      843.59      863.80    102.73 o 
   1   7  14        2.63       68.87     43.15 o 
   2   7  14       15.83      -25.78     39.94 o 
   3   7  14      203.86      156.41     51.63 o 
   4   7  14      233.77      280.88    109.16 o 
   5   7  14        7.99       54.29     49.02 o 
 -13   1  15        2.78      105.96    130.32 o 
 -12   1  15        8.88       74.67     47.67 o 
 -11   1  15       27.98      -20.31     47.17 o 
 -10   1  15      232.36      202.08     42.10 o 
  -9   1  15      289.46      361.58     46.36 o 
  -8   1  15      208.52      202.91     60.61 o 
  -7   1  15      574.97      514.31     55.83 o 
  -6   1  15      179.94      270.62     41.74 o 
  -5   1  15      124.01      131.42     28.13 o 
  -4   1  15       38.92       42.62     23.42 o 
  -3   1  15      189.75      231.21     35.03 o 
  -2   1  15      161.23      186.04     33.20 o 
  -1   1  15       57.47      116.20     37.34 o 
   0   1  15       24.56       69.34     16.79 o 
   1   1  15      598.66      575.54     35.03 o 
   2   1  15       26.45      105.81     20.54 o 
   3   1  15       41.25       35.24     19.13 o 
   4   1  15       62.12       72.38     18.81 o 
   5   1  15        0.91       22.04     21.35 o 
   6   1  15      130.39      161.51     32.89 o 
   7   1  15      114.45      111.10     45.02 o 
   8   1  15        1.12       29.01     54.94 o 
   9   1  15       48.52       39.08     38.27 o 
  10   1  15        8.56       16.23     35.45 o 
  11   1  15       49.46      -30.78     41.98 o 
  12   1  15        0.77       -9.19     43.95 o 
 -12   2  15      122.25      168.87     54.13 o 
 -11   2  15       12.80      120.92     53.45 o 
 -10   2  15      133.28      216.03     43.72 o 
  -9   2  15       67.90       80.82     33.55 o 
  -8   2  15       13.43       -0.03     24.66 o 
  -7   2  15       65.73       14.87     30.98 o 
  -6   2  15       10.29       17.01     20.34 o 
  -5   2  15       79.46       77.57     37.22 o 
  -4   2  15      763.92      798.71     56.89 o 
  -3   2  15      929.60      893.33     50.27 o 
  -2   2  15       21.24       55.20     19.57 o 
  -1   2  15     1321.71     1338.47     66.76 o 
   0   2  15      601.05      548.78     41.45 o 
   1   2  15       94.43      110.17     25.15 o 
   2   2  15      869.87      794.03     50.85 o 
   3   2  15      843.15      708.70     42.10 o 
   4   2  15      192.15      245.94     31.65 o 
   5   2  15       77.68       98.51     33.62 o 
   6   2  15     1110.08      984.30     63.03 o 
   7   2  15      266.78      335.70     42.96 o 
   8   2  15      274.26      276.41     45.80 o 
   9   2  15       11.52       -5.26     38.79 o 
  10   2  15       69.68      114.76     46.60 o 
  11   2  15       23.54       36.13     41.31 o 
 -12   3  15       32.34       45.02     49.64 o 
 -11   3  15      313.64      383.15     63.90 o 
 -10   3  15      318.08      295.71     52.55 o 
  -9   3  15     1180.90     1017.15     82.72 o 
  -8   3  15     1172.03     1093.27     85.90 o 
  -7   3  15     1581.00     1487.69     85.49 o 
  -6   3  15      534.12      519.78     46.25 o 
  -5   3  15      340.34      339.69     35.76 o 
  -4   3  15      860.45      786.19     53.24 o 
  -3   3  15      131.48      108.65     27.54 o 
  -2   3  15      761.53      613.29     69.33 o 
  -1   3  15      197.78      185.49     32.66 o 
   0   3  15     1122.44     1006.73     57.25 o 
   1   3  15      546.78      498.85     41.89 o 
   2   3  15       59.44       62.61     28.13 o 
   3   3  15      286.19      235.47     32.78 o 
   4   3  15      321.05      426.78     48.82 o 
   5   3  15      109.59      218.51     33.38 o 
   6   3  15      342.45      399.32     46.05 o 
   7   3  15      102.85      221.26     42.15 o 
   8   3  15       94.01      128.27     36.61 o 
   9   3  15      125.97      142.15     38.90 o 
  10   3  15        6.26       77.40     49.33 o 
  11   3  15       77.66      106.52     67.77 o 
 -11   4  15        9.06      -21.42     34.28 o 
 -10   4  15       11.97      -39.69     39.69 o 
  -9   4  15      132.59      136.55     44.68 o 
  -8   4  15        4.10       37.95     40.41 o 
  -7   4  15      430.39      417.93     57.48 o 
  -6   4  15       20.98       12.78     36.36 o 
  -5   4  15       42.72      109.42     44.36 o 
  -4   4  15      358.31      401.12     44.44 o 
  -3   4  15      995.95      897.54     63.51 o 
  -2   4  15      496.54      523.14     48.10 o 
  -1   4  15     1124.85     1107.18     67.92 o 
   0   4  15      497.38      466.66     45.32 o 
   1   4  15      490.79      502.79     51.25 o 
   2   4  15      467.31      442.25     51.02 o 
   3   4  15      475.79      396.78     50.33 o 
   4   4  15      138.61      174.27     42.70 o 
   5   4  15      140.13      193.47     50.51 o 
   6   4  15      614.85      635.75     84.96 o 
   7   4  15      548.05      495.37     65.44 o 
   8   4  15      395.00      355.80     60.72 o 
   9   4  15       15.80        6.96     37.01 o 
  10   4  15       68.97      114.65     78.73 o 
  -9   5  15      379.06      442.77     83.26 o 
  -8   5  15      495.48      409.65     66.07 o 
  -7   5  15      862.27      765.32     73.61 o 
  -6   5  15      125.57      114.17     53.10 o 
  -5   5  15      103.36      107.89     39.17 o 
  -4   5  15      173.26      155.08     40.07 o 
  -3   5  15      192.29      242.21     38.15 o 
  -2   5  15       69.02       76.71     29.69 o 
  -1   5  15      261.95      343.66     44.98 o 
   0   5  15      941.54      907.60     78.90 o 
   1   5  15      543.35      511.42     68.24 o 
   2   5  15      146.58      161.84     39.83 o 
   3   5  15       77.02       84.81     36.81 o 
   4   5  15      264.40      273.88     50.30 o 
   5   5  15      108.63       27.86     33.35 o 
   6   5  15      266.35      261.85     64.69 o 
   7   5  15        5.14       82.36     37.56 o 
   8   5  15        2.93       25.64     46.94 o 
   9   5  15       68.81       57.08     50.45 o 
  -8   6  15       51.84       21.26     63.71 o 
  -7   6  15       97.91      104.31     49.15 o 
  -6   6  15      368.90      421.65     65.73 o 
  -5   6  15       60.20       97.19     41.48 o 
  -4   6  15        4.72      -33.40     42.16 o 
  -3   6  15      260.26      218.95     47.92 o 
  -2   6  15      341.46      305.35     53.41 o 
  -1   6  15      295.78      314.49     52.19 o 
   0   6  15      178.74      127.97     46.61 o 
   1   6  15        1.13       37.86     34.32 o 
   2   6  15      222.35      251.02     50.09 o 
   3   6  15        7.10      -34.28     34.28 o 
   4   6  15        2.73       19.63     30.71 o 
   5   6  15        2.41       33.01     37.49 o 
   6   6  15      284.03      296.00     74.77 o 
   7   6  15      131.19      109.71     69.47 o 
  -4   7  15       37.46       37.88     42.03 o 
  -3   7  15        8.26       28.39     48.33 o 
  -2   7  15       50.16      102.05     49.53 o 
  -1   7  15      145.68      215.74     52.47 o 
   0   7  15      234.05      280.35     63.51 o 
   1   7  15      374.98      475.38     69.70 o 
   2   7  15       18.81       33.43     40.50 o 
   3   7  15       19.41        9.15     36.25 o 
   4   7  15       79.15      216.53     98.49 o 
 -12   0  16      148.65      247.31    143.65 o 
 -11   0  16        0.57      -29.43     53.95 o 
 -10   0  16     1325.80     1471.14    333.27 o 
  -9   0  16       20.47       46.52     44.43 o 
  -8   0  16     1155.23     1197.41    129.38 o 
  -7   0  16        7.56      117.22     80.90 o 
  -6   0  16      267.71      279.21     63.11 o 
  -5   0  16     6611.21     6154.65    407.38 o 
  -4   0  16     4442.27     4705.50    316.79 o 
  -3   0  16     3909.85     3826.28    259.54 o 
  -2   0  16      574.26      572.30     63.44 o 
  -1   0  16      435.12      478.53     43.40 o 
   0   0  16      262.78      276.23     50.21 o 
   1   0  16      177.23      163.03     45.55 o 
   2   0  16      710.43      794.94     64.17 o 
   3   0  16      715.71      655.79     53.99 o 
   4   0  16     3914.73     3795.82    198.50 o 
   5   0  16     1048.72     1159.53     87.93 o 
   6   0  16     4821.05     4619.54    357.06 o 
   7   0  16      312.80      236.72     69.77 o 
   8   0  16      137.61      171.64     98.95 o 
   9   0  16      699.94      754.79    123.67 o 
  10   0  16       28.71       15.96     55.21 o 
  11   0  16      323.90      476.72    114.97 o 
 -12   1  16      533.31      835.09    166.08 o 
 -11   1  16     3005.92     3080.50    258.16 o 
 -10   1  16     1505.93     1494.02    147.07 o 
  -9   1  16     1439.81     1528.98    111.54 o 
  -8   1  16      855.10      926.46     81.99 o 
  -7   1  16       74.45       73.17     19.83 o 
  -6   1  16     1045.78     1007.62     58.33 o 
  -5   1  16      469.64      581.56     45.41 o 
  -4   1  16      319.00      305.58     48.69 o 
  -3   1  16     5710.83     5498.08    252.67 o 
  -2   1  16       97.66      164.51     50.09 o 
  -1   1  16     7489.24     7216.52    255.87 o 
   0   1  16      196.61      206.82     26.85 o 
   1   1  16     1360.22     1382.23     58.83 o 
   2   1  16     4199.56     4572.48    155.06 o 
   3   1  16      355.02      325.60     45.17 o 
   4   1  16      857.63      909.38     50.89 o 
   5   1  16      400.72      521.18     47.05 o 
   6   1  16        0.28       10.71     21.83 o 
   7   1  16      411.65      344.26     73.41 o 
   8   1  16       35.81       49.24     39.55 o 
   9   1  16       16.87      -26.23     37.70 o 
  10   1  16      560.30      550.01     79.51 o 
  11   1  16      394.81      289.59     62.67 o 
 -12   2  16       12.46       38.84     97.45 o 
 -11   2  16        4.44      -30.64     45.71 o 
 -10   2  16      906.27      955.01    114.61 o 
  -9   2  16       10.43       10.98     30.27 o 
  -8   2  16      783.75      736.37     57.17 o 
  -7   2  16      106.10      176.18     42.05 o 
  -6   2  16      175.61      190.29     31.06 o 
  -5   2  16     3061.72     3229.57    145.68 o 
  -4   2  16     4000.62     4616.33    196.85 o 
  -3   2  16      941.22     1036.93     70.48 o 
  -2   2  16      242.30      267.71     33.30 o 
  -1   2  16      558.94      620.94     48.65 o 
   0   2  16       18.41       10.31     20.37 o 
   1   2  16      893.48      880.27     53.47 o 
   2   2  16      566.53      558.17     51.92 o 
   3   2  16      593.28      614.14     55.25 o 
   4   2  16      914.89      824.57     56.90 o 
   5   2  16      943.02      799.67     53.62 o 
   6   2  16     3950.99     3601.62    169.15 o 
   7   2  16       32.05       84.81     31.07 o 
   8   2  16      279.33      369.46     78.26 o 
   9   2  16      325.40      365.26     63.69 o 
  10   2  16       19.71       -8.30     36.89 o 
  11   2  16      345.23      380.35     89.99 o 
 -11   3  16     1367.89     1336.99    139.31 o 
 -10   3  16      471.51      457.39     63.93 o 
  -9   3  16      177.55      148.86     46.79 o 
  -8   3  16       11.90       95.24     44.95 o 
  -7   3  16        4.05       77.54     29.63 o 
  -6   3  16     2171.58     2131.43    112.81 o 
  -5   3  16       31.95       42.05     27.09 o 
  -4   3  16       45.96       84.87     27.21 o 
  -3   3  16     1443.67     1675.27    100.61 o 
  -2   3  16      475.97      507.03     47.92 o 
  -1   3  16     4026.67     3882.51    184.99 o 
   0   3  16       21.05       15.11     21.37 o 
   1   3  16      225.99      241.93     32.82 o 
   2   3  16     2566.03     2654.07    140.31 o 
   3   3  16      969.13      880.90     70.43 o 
   4   3  16      221.51      242.52     43.40 o 
   5   3  16       44.72       -4.83     30.89 o 
   6   3  16       44.27       71.86     37.62 o 
   7   3  16      882.21     1038.16     92.32 o 
   8   3  16      133.91      198.69     40.87 o 
   9   3  16        4.94       90.16    106.03 o 
  10   3  16      216.50      220.12     64.33 o 
 -10   4  16      516.88      513.66     72.32 o 
  -9   4  16       74.92       19.30     32.68 o 
  -8   4  16      833.35      795.56    105.10 o 
  -7   4  16      232.40      271.30     50.78 o 
  -6   4  16        7.45       31.46     30.39 o 
  -5   4  16      982.26      946.08     69.17 o 
  -4   4  16      521.57      430.62     47.30 o 
  -3   4  16       49.10       50.55     28.45 o 
  -2   4  16        0.59       55.69     28.32 o 
  -1   4  16       11.69       14.36     30.26 o 
   0   4  16     1050.22      984.05     67.64 o 
   1   4  16     1030.89     1002.37     80.03 o 
   2   4  16        3.38        1.86     26.74 o 
   3   4  16        0.66       77.31     40.37 o 
   4   4  16      170.75      233.85     50.79 o 
   5   4  16      158.96      143.07     45.88 o 
   6   4  16     1797.60     1693.99    125.71 o 
   7   4  16      138.08      195.35     51.35 o 
   8   4  16       95.75       67.54     42.53 o 
   9   4  16      309.40      399.39    113.98 o 
  -8   5  16      192.39      242.88     56.70 o 
  -7   5  16      206.89      117.80     45.06 o 
  -6   5  16     2503.48     2429.20    162.05 o 
  -5   5  16       34.87       13.34     32.28 o 
  -4   5  16       35.11       -3.82     29.01 o 
  -3   5  16      195.06      196.99     39.26 o 
  -2   5  16        7.31        5.25     25.50 o 
  -1   5  16     2674.38     2678.85    163.01 o 
   0   5  16       26.58        9.99     34.07 o 
   1   5  16       96.88      109.94     38.79 o 
   2   5  16     1773.11     1654.21    120.02 o 
   3   5  16        8.69       43.70     37.43 o 
   4   5  16      327.43      323.22     57.54 o 
   5   5  16       94.01       88.13     40.99 o 
   6   5  16       67.78       24.00     35.83 o 
   7   5  16     1176.77     1026.48     99.19 o 
   8   5  16      103.85       25.47     44.24 o 
  -6   6  16       43.58       17.66     36.71 o 
  -5   6  16      214.44      191.93     48.08 o 
  -4   6  16        6.74       75.06     50.23 o 
  -3   6  16        0.73      -30.53     33.97 o 
  -2   6  16       61.41       97.97     46.72 o 
  -1   6  16      364.97      324.56     58.12 o 
   0   6  16      763.20      771.85     83.51 o 
   1   6  16      624.30      573.31     70.83 o 
   2   6  16      488.38      520.56     69.98 o 
   3   6  16       65.25       60.37     41.27 o 
   4   6  16      137.21       90.55     42.97 o 
   5   6  16       23.32       13.67     37.19 o 
   6   6  16      501.88      393.73     94.59 o 
  -2   7  16       18.63       28.85     41.42 o 
  -1   7  16      829.50      822.22    103.76 o 
   0   7  16       40.86       73.14     48.59 o 
   1   7  16       80.18       76.36     48.48 o 
 -11   1  17       32.02       43.59     47.23 o 
 -10   1  17      102.39      126.51    123.92 o 
  -9   1  17       52.86       35.51     48.53 o 
  -8   1  17      129.53      133.98     41.15 o 
  -7   1  17       77.47       35.96     29.92 o 
  -6   1  17      133.45      110.30     38.78 o 
  -5   1  17       59.17       94.18     29.99 o 
  -4   1  17      104.29      135.81     30.68 o 
  -3   1  17       28.13       48.28     23.60 o 
  -2   1  17      122.97      147.77     37.84 o 
  -1   1  17       26.38       82.34     21.56 o 
   0   1  17       33.38       54.17     22.10 o 
   1   1  17       78.82       87.86     25.97 o 
   2   1  17       86.96       97.03     21.10 o 
   3   1  17       77.83      106.08     22.84 o 
   4   1  17      253.27      287.52     59.64 o 
   5   1  17       16.78      -14.28     23.94 o 
   6   1  17       54.27       37.72     25.43 o 
   7   1  17       22.23       -5.85     30.02 o 
   8   1  17      114.07      142.88     48.03 o 
   9   1  17       70.07       47.00     41.21 o 
  10   1  17       16.35        7.21     34.14 o 
 -11   2  17        1.66       21.92     40.93 o 
 -10   2  17        3.22       92.10     57.14 o 
  -9   2  17       31.59       71.91     48.19 o 
  -8   2  17       55.48       54.48     37.72 o 
  -7   2  17      630.93      552.21     55.04 o 
  -6   2  17      292.91      308.12     42.30 o 
  -5   2  17      946.01      891.52     63.84 o 
  -4   2  17      606.89      637.28     59.76 o 
  -3   2  17      320.75      335.01     42.44 o 
  -2   2  17      173.45      236.71     39.33 o 
  -1   2  17      466.66      430.80     45.05 o 
   0   2  17      408.47      408.01     41.04 o 
   1   2  17      533.21      473.90     45.33 o 
   2   2  17      261.80      240.23     40.54 o 
   3   2  17      605.50      607.41     58.92 o 
   4   2  17       75.89      109.68     33.70 o 
   5   2  17        2.88      -34.61     34.61 o 
   6   2  17       10.73       49.25     31.97 o 
   7   2  17        2.79       -4.19     25.82 o 
   8   2  17        6.48       76.43     61.52 o 
   9   2  17      100.80      128.61     49.57 o 
  10   2  17       44.50       81.29     67.22 o 
 -10   3  17      179.66      231.30     73.05 o 
  -9   3  17      269.56      360.33    142.30 o 
  -8   3  17      169.57      224.08     45.73 o 
  -7   3  17      461.09      453.07     57.38 o 
  -6   3  17      311.03      320.56     43.69 o 
  -5   3  17      423.32      471.19     58.17 o 
  -4   3  17      434.23      448.38     51.76 o 
  -3   3  17       87.83      150.42     72.46 o 
  -2   3  17       83.00       87.92     31.06 o 
  -1   3  17      330.48      275.95     38.78 o 
   0   3  17      140.73      204.00     34.23 o 
   1   3  17      296.05      331.67     45.29 o 
   2   3  17      212.67      160.45     37.50 o 
   3   3  17        5.45      -24.11     29.13 o 
   4   3  17      324.08      389.56     54.71 o 
   5   3  17       85.10       81.26     38.80 o 
   6   3  17      233.51      300.56     51.39 o 
   7   3  17       98.89      150.27     45.44 o 
   8   3  17      261.50      385.50     82.55 o 
   9   3  17      377.46      387.99     84.77 o 
  -9   4  17      101.34      124.93     44.39 o 
  -8   4  17       29.03       -1.85     34.05 o 
  -7   4  17      547.32      607.19     73.14 o 
  -6   4  17      593.51      646.45     73.32 o 
  -5   4  17      648.12      602.51     61.06 o 
  -4   4  17      383.96      330.60     42.16 o 
  -3   4  17      149.43      103.98     31.92 o 
  -2   4  17      379.85      361.86     44.99 o 
  -1   4  17      343.05      308.38     45.19 o 
   0   4  17      304.44      304.66     51.82 o 
   1   4  17      834.24      803.34     75.19 o 
   2   4  17      880.55      799.81     66.94 o 
   3   4  17      510.42      383.38     56.50 o 
   4   4  17       13.97       12.03     31.91 o 
   5   4  17       74.73      135.11     44.57 o 
   6   4  17       15.58      105.32     47.02 o 
   7   4  17       41.72        7.95     41.47 o 
   8   4  17       18.59       -2.51     32.02 o 
  -7   5  17       98.26      209.75     55.63 o 
  -6   5  17      217.45      184.45     45.31 o 
  -5   5  17      317.53      311.38     51.54 o 
  -4   5  17      328.89      326.06     62.17 o 
  -3   5  17       54.86       73.46     33.18 o 
  -2   5  17        0.92      -20.16     44.79 o 
  -1   5  17      114.10      209.61     42.18 o 
   0   5  17      435.86      489.91     78.13 o 
   1   5  17       17.05       19.47     39.24 o 
   2   5  17      236.89      173.29     47.59 o 
   3   5  17        7.05       24.00     34.63 o 
   4   5  17      101.02      228.22     52.82 o 
   5   5  17        0.96      -26.67     36.94 o 
   6   5  17      112.01      153.69     56.36 o 
   7   5  17       31.60       38.94     50.62 o 
  -5   6  17      433.57      539.50     86.87 o 
  -4   6  17       21.90       46.19     49.90 o 
  -3   6  17        8.45       64.49     98.41 o 
  -2   6  17        1.34       55.69     44.40 o 
  -1   6  17      130.24      141.33     46.36 o 
   0   6  17       15.49       15.44     34.78 o 
   1   6  17      180.10      214.81     54.98 o 
   2   6  17      501.68      392.83     67.78 o 
   3   6  17      366.51      374.37     61.06 o 
   4   6  17        1.19       17.29     37.33 o 
 -10   0  18      435.87      553.03    313.04 o 
  -9   0  18     1922.54     1678.92    179.08 o 
  -8   0  18      433.65      399.27     99.99 o 
  -7   0  18     1517.49     1919.52    198.36 o 
  -6   0  18      364.75      421.07     83.83 o 
  -5   0  18      514.97      451.69     80.02 o 
  -4   0  18      441.18      445.96     77.09 o 
  -3   0  18     1002.30      978.81    113.97 o 
  -2   0  18      966.55     1069.47    118.18 o 
  -1   0  18     5818.44     5472.18    383.49 o 
   0   0  18      428.79      474.65    108.72 o 
   1   0  18     4403.53     4460.69    233.40 o 
   2   0  18      664.51      591.16     82.83 o 
   3   0  18      942.40     1083.30     90.34 o 
   4   0  18      556.88      717.05     84.66 o 
   5   0  18       11.17      -15.17     68.26 o 
   6   0  18      235.50      438.87     89.70 o 
   7   0  18       41.47       57.80     63.90 o 
   8   0  18       57.47       14.09     56.08 o 
   9   0  18      376.83      319.69     94.11 o 
  10   0  18       27.08        5.08    131.47 o 
 -10   1  18       64.05       84.85     53.51 o 
  -9   1  18      463.33      496.21     67.49 o 
  -8   1  18     1372.24     1522.12    119.44 o 
  -7   1  18      813.44      961.42    118.13 o 
  -6   1  18      809.74      802.14     78.02 o 
  -5   1  18      655.95      621.85     66.61 o 
  -4   1  18      201.40      169.65     43.70 o 
  -3   1  18     1253.24     1241.39     71.33 o 
  -2   1  18     2768.21     2659.53    151.48 o 
  -1   1  18      838.85      905.19     76.50 o 
   0   1  18      503.99      559.64     44.88 o 
   1   1  18       27.05       34.29     22.75 o 
   2   1  18        8.11       34.95     21.95 o 
   3   1  18      644.79      678.42     65.93 o 
   4   1  18      348.29      352.48     73.94 o 
   5   1  18      751.44      749.84     62.11 o 
   6   1  18     3316.26     3192.35    195.09 o 
   7   1  18      292.09      335.52     63.20 o 
   8   1  18     1300.92     1261.07    123.75 o 
   9   1  18       18.04       65.32     51.37 o 
 -10   2  18       55.87      133.18     53.01 o 
  -9   2  18     1749.85     1648.14    164.00 o 
  -8   2  18      418.74      420.57     80.94 o 
  -7   2  18      399.68      497.30     66.62 o 
  -6   2  18       21.54       60.96     39.49 o 
  -5   2  18      155.45      196.65     38.89 o 
  -4   2  18      778.26      909.53     87.44 o 
  -3   2  18      165.15      220.90     37.00 o 
  -2   2  18      622.43      717.72     63.29 o 
  -1   2  18     2952.08     3071.64    158.79 o 
   0   2  18      722.48      669.13     58.64 o 
   1   2  18     2117.94     2147.36    114.81 o 
   2   2  18      319.91      339.03     48.24 o 
   3   2  18      245.57      255.61     48.00 o 
   4   2  18      685.53      623.88     64.19 o 
   5   2  18      171.96      273.09     46.85 o 
   6   2  18       91.95      159.90     42.86 o 
   7   2  18        0.05       55.57     42.46 o 
   8   2  18        3.92      -20.46     50.76 o 
   9   2  18      423.91      484.40     93.97 o 
  -9   3  18      233.61      270.76     67.45 o 
  -8   3  18      478.01      373.72     71.22 o 
  -7   3  18      143.74      164.64     42.32 o 
  -6   3  18      290.82      365.34     47.76 o 
  -5   3  18      639.17      602.68     55.94 o 
  -4   3  18      236.71      339.01     44.31 o 
  -3   3  18      575.86      718.52     81.28 o 
  -2   3  18     1257.60     1436.65    140.33 o 
  -1   3  18       48.36       64.12     33.60 o 
   0   3  18       64.92       60.91     28.58 o 
   1   3  18        5.05       52.26     33.21 o 
   2   3  18      457.23      458.61     59.76 o 
   3   3  18     1277.66     1192.19     94.62 o 
   4   3  18      326.37      423.40     64.90 o 
   5   3  18      147.72      186.84     46.14 o 
   6   3  18      886.28      880.36     89.84 o 
   7   3  18      219.67      259.90     69.74 o 
   8   3  18      799.80      707.32    109.13 o 
  -8   4  18       15.29       68.06     57.09 o 
  -7   4  18        6.35        7.21     29.33 o 
  -6   4  18      299.34      322.41     63.80 o 
  -5   4  18       15.97      -23.94     32.31 o 
  -4   4  18     2227.98     2215.38    133.09 o 
  -3   4  18        2.86       -1.06     26.03 o 
  -2   4  18       10.98      -15.97     28.38 o 
  -1   4  18      695.34      691.43     75.20 o 
   0   4  18       45.56       91.13     66.12 o 
   1   4  18      863.99      797.35     76.58 o 
   2   4  18       51.83      -33.71     33.71 o 
   3   4  18       61.56       60.25     33.87 o 
   4   4  18      873.04      894.57     91.13 o 
   5   4  18       77.39       76.23     43.36 o 
   6   4  18       41.12       82.53     93.63 o 
   7   4  18       30.45       29.45     42.99 o 
  -6   5  18      102.47      134.89     48.71 o 
  -5   5  18      270.31      293.21     57.54 o 
  -4   5  18      132.40      219.55     52.29 o 
  -3   5  18      263.34      337.57     70.25 o 
  -2   5  18      217.19      230.56     47.59 o 
  -1   5  18        1.35       59.66     40.58 o 
   0   5  18        7.60      -43.60     57.98 o 
   1   5  18      499.14      529.56     73.18 o 
   2   5  18      269.68      312.08     61.80 o 
   3   5  18     1241.89     1169.85    108.74 o 
   4   5  18        2.59      -20.28     36.60 o 
   5   5  18       28.55        8.37     37.24 o 
  -2   6  18       17.82       45.50     39.51 o 
  -1   6  18       50.41      110.90     52.55 o 
   0   6  18      125.83      158.99     50.36 o 
   1   6  18      325.65      319.40     66.91 o 
  -9   1  19        7.75      -17.86     48.79 o 
  -8   1  19       72.90      118.52     80.58 o 
  -7   1  19        3.17        1.53     31.08 o 
  -6   1  19        4.05        9.16     31.09 o 
  -5   1  19       43.94       10.81     32.33 o 
  -4   1  19        0.79      -28.04     34.01 o 
  -3   1  19      116.83      157.48     42.37 o 
  -2   1  19      142.28       97.08     37.65 o 
  -1   1  19       38.92       21.18     30.11 o 
   0   1  19       60.63      119.47     29.26 o 
   1   1  19       30.35      115.13     33.73 o 
   2   1  19      180.86      252.94     36.33 o 
   3   1  19       49.04       47.05     32.43 o 
   4   1  19       60.72       45.69     36.59 o 
   5   1  19      106.49       66.00     52.63 o 
   6   1  19       71.99       90.61     50.62 o 
   7   1  19       22.16       90.82     52.97 o 
   8   1  19       22.99      106.81     58.10 o 
  -9   2  19       56.12      102.64     56.23 o 
  -8   2  19       47.13       27.57     45.87 o 
  -7   2  19      407.15      407.80     69.05 o 
  -6   2  19      154.45      190.58     51.62 o 
  -5   2  19      588.59      558.12     64.35 o 
  -4   2  19      309.34      326.22     53.64 o 
  -3   2  19      558.69      566.56     63.58 o 
  -2   2  19      360.14      409.91     52.96 o 
  -1   2  19      198.84      148.65     34.36 o 
   0   2  19        1.02        8.56     25.04 o 
   1   2  19       31.19       11.71     30.14 o 
   2   2  19       74.23       72.51     33.56 o 
   3   2  19       18.20        8.81     28.44 o 
   4   2  19        0.07       20.80     30.14 o 
   5   2  19       13.05       45.41     36.97 o 
   6   2  19       14.13      123.01    104.95 o 
   7   2  19       24.74      -18.09     43.55 o 
   8   2  19        0.81       27.66     47.60 o 
  -8   3  19       18.62       28.64     44.40 o 
  -7   3  19        6.19       68.17     53.27 o 
  -6   3  19       14.19      -16.77     54.23 o 
  -5   3  19       99.55      136.92     47.43 o 
  -4   3  19      152.43      232.60     46.54 o 
  -3   3  19      136.72      284.54     48.43 o 
  -2   3  19      333.18      326.87     50.22 o 
  -1   3  19       77.87       53.71     31.29 o 
   0   3  19      393.22      456.01     65.19 o 
   1   3  19       63.84      123.95     51.49 o 
   2   3  19      344.66      425.32     59.15 o 
   3   3  19      573.06      520.98     67.14 o 
   4   3  19      383.40      479.77     62.53 o 
   5   3  19      327.96      321.53     55.94 o 
   6   3  19      145.59      254.08     69.42 o 
   7   3  19        1.99      -24.82     47.30 o 
  -7   4  19      249.00      317.83     79.25 o 
  -6   4  19      101.25       46.61     35.05 o 
  -5   4  19      540.51      462.40     67.07 o 
  -4   4  19      386.38      338.57     59.47 o 
  -3   4  19      588.09      651.99     68.47 o 
  -2   4  19      438.17      422.00     60.48 o 
  -1   4  19      181.42      277.76     57.69 o 
   0   4  19       30.12        8.63     33.06 o 
   1   4  19        0.40      -37.15     37.15 o 
   2   4  19       77.23       71.24     39.11 o 
   3   4  19        0.78       14.54     40.21 o 
   4   4  19        7.23       32.94     38.65 o 
   5   4  19        0.13      -24.26     37.36 o 
   6   4  19        6.52       -7.36     40.64 o 
  -4   5  19       67.66      139.12     55.42 o 
  -3   5  19      105.15       26.63     44.29 o 
  -2   5  19       22.32       14.61     41.26 o 
  -1   5  19        5.87      110.47     54.94 o 
   0   5  19      137.95      205.82     57.24 o 
   1   5  19       22.29       11.59     41.07 o 
   2   5  19       98.81      129.17     49.03 o 
   3   5  19      248.47      313.98     65.10 o 
  -8   0  20       59.37      126.14     66.72 o 
  -7   0  20     1385.16     1048.61    147.14 o 
  -6   0  20     1932.71     1710.90    183.67 o 
  -5   0  20     1357.80     1414.81    160.65 o 
  -4   0  20      340.06      336.47     85.27 o 
  -3   0  20     1634.91     1581.73    169.30 o 
  -2   0  20       31.53      145.30     96.19 o 
  -1   0  20      240.29      320.98     83.75 o 
   0   0  20      727.15      698.28    104.39 o 
   1   0  20        4.27       88.04    132.96 o 
   2   0  20      252.39      297.64     72.57 o 
   3   0  20      459.36      464.97     97.45 o 
   4   0  20      159.43      339.71    136.30 o 
   5   0  20      450.50      403.14    141.81 o 
   6   0  20       60.19      139.74     76.08 o 
   7   0  20       37.92       -7.13     78.84 o 
  -8   1  20      352.40      348.65    134.09 o 
  -7   1  20      940.21      869.63     99.01 o 
  -6   1  20      146.37      114.65     47.66 o 
  -5   1  20      154.24      119.19     46.18 o 
  -4   1  20       25.69       22.48     42.89 o 
  -3   1  20      119.33      107.62     41.74 o 
  -2   1  20      327.88      325.09     55.92 o 
  -1   1  20      616.21      638.41     72.34 o 
   0   1  20      999.49     1101.32     95.14 o 
   1   1  20     2182.41     2018.26    138.81 o 
   2   1  20     1037.84      985.36    116.14 o 
   3   1  20     1609.10     1500.39    111.05 o 
   4   1  20      646.75      552.96    105.76 o 
   5   1  20      649.49      750.17    101.75 o 
   6   1  20      276.25      337.19     76.48 o 
   7   1  20       17.36       29.51     47.96 o 
  -8   2  20       15.44      -62.75    106.42 o 
  -7   2  20     1334.60     1325.99    150.32 o 
  -6   2  20      839.34     1051.63    107.61 o 
  -5   2  20      645.17      776.60     88.83 o 
  -4   2  20      164.04       54.17     39.11 o 
  -3   2  20     1047.23     1061.54    103.44 o 
  -2   2  20       93.18       72.22     57.72 o 
  -1   2  20      368.78      375.08     54.70 o 
   0   2  20      567.87      533.54     62.88 o 
   1   2  20       33.16       43.40     39.75 o 
   2   2  20       56.88       69.07     46.18 o 
   3   2  20      146.09       98.73     53.58 o 
   4   2  20        6.38       33.14     35.55 o 
   5   2  20      543.93      484.53     81.06 o 
   6   2  20      153.43      120.82     55.39 o 
   7   2  20        6.25      -54.05     54.05 o 
  -7   3  20     1046.87     1085.11    142.55 o 
  -6   3  20      205.48      134.89     60.31 o 
  -5   3  20        2.21        3.96     31.23 o 
  -4   3  20      199.02      200.26     54.80 o 
  -3   3  20        4.51       92.21     53.14 o 
  -2   3  20      677.71      545.61     88.49 o 
  -1   3  20        0.43       12.06     47.80 o 
   0   3  20      283.36      400.78     65.80 o 
   1   3  20      843.10      917.30     94.70 o 
   2   3  20      385.30      351.65     62.22 o 
   3   3  20      341.18      248.26     55.58 o 
   4   3  20      256.24      262.01     55.20 o 
   5   3  20      239.70      294.86     73.18 o 
   6   3  20      504.45      545.25    128.57 o 
  -5   4  20       79.17       63.86     52.18 o 
  -4   4  20        6.15       35.70     56.00 o 
  -3   4  20      475.18      500.88     84.44 o 
  -2   4  20      376.80      425.59     70.63 o 
  -1   4  20      239.55      255.13     62.16 o 
   0   4  20      543.98      613.80     75.86 o 
   1   4  20       97.17      115.99     46.10 o 
   2   4  20       12.10       31.16     38.50 o 
   3   4  20      239.65      267.15     57.83 o 
   4   4  20       45.84      -30.74     48.57 o 
  -7   1  21       18.48       41.26     43.45 o 
  -6   1  21       21.12      100.75     49.23 o 
  -5   1  21      123.23      173.24     53.06 o 
  -4   1  21       19.71       24.36     43.89 o 
  -3   1  21      110.63       74.85     45.04 o 
  -2   1  21       80.46      203.09     52.77 o 
  -1   1  21      199.19      307.21     56.70 o 
   0   1  21       97.66      142.56     46.23 o 
   1   1  21       19.80       88.14     41.48 o 
   2   1  21       35.36        3.98     36.30 o 
   3   1  21       28.73       26.36     57.63 o 
   4   1  21        1.09       99.26     68.34 o 
   5   1  21        1.71       95.71     81.71 o 
   6   1  21       19.52      -29.43     63.04 o 
  -6   2  21      123.09       81.99     48.72 o 
  -5   2  21       16.76       17.53     39.33 o 
  -4   2  21        0.13       -8.66     37.46 o 
  -3   2  21       88.72      113.63     59.32 o 
  -2   2  21        4.83        2.19     33.68 o 
  -1   2  21       13.52        8.41     40.58 o 
   0   2  21       37.01       49.73     52.89 o 
   1   2  21        5.77       88.47     47.67 o 
   2   2  21       87.47       43.56     44.36 o 
   3   2  21       28.93      109.12     47.43 o 
   4   2  21      112.31       66.28     65.27 o 
   5   2  21       96.17      114.57     94.12 o 
  -5   3  21      170.62      256.86    103.45 o 
  -4   3  21      181.84      158.29     55.39 o 
  -3   3  21      317.96      395.19     85.16 o 
  -2   3  21      432.51      426.80     98.87 o 
  -1   3  21      454.43      513.41     81.96 o 
   0   3  21      560.08      368.73     75.83 o 
   1   3  21       47.93      -12.19     41.90 o 
   2   3  21      144.46      197.60     63.10 o 
   3   3  21       39.46       20.00     38.25 o 
   4   3  21        0.60       79.96     51.26 o 
  -1   4  21       24.99        7.47     44.36 o 
   0   4  21        0.10       36.74     55.57 o 
  -5   0  22      267.14      184.59     77.25 o 
  -4   0  22       10.26       -3.22     65.50 o 
  -3   0  22       23.15       29.50     56.40 o 
  -2   0  22      119.53      -11.58     50.63 o 
  -1   0  22       58.18      152.89    152.84 o 
   0   0  22      215.33      328.15     88.65 o 
   1   0  22      118.11      209.85    111.70 o 
   2   0  22     1522.48     1350.32    252.60 o 
   3   0  22      391.82      380.39    153.30 o 
   4   0  22      991.71     1000.04    243.40 o 
  -5   1  22     1496.95     1358.66    138.05 o 
  -4   1  22     1921.56     1944.00    163.20 o 
  -3   1  22     1477.73     1403.04    130.50 o 
  -2   1  22       18.88       86.85     45.72 o 
  -1   1  22     1184.72     1261.77    139.68 o 
   0   1  22       39.99        8.60     40.48 o 
   1   1  22       22.20       17.73     45.53 o 
   2   1  22      207.57      195.53     91.71 o 
   3   1  22      224.46      118.37     62.83 o 
   4   1  22        3.82       79.60     55.49 o 
  -4   2  22       73.58       49.36     44.32 o 
  -3   2  22       12.31       17.43     42.62 o 
  -2   2  22      103.70       33.81     72.82 o 
  -1   2  22       44.10      111.74     56.51 o 
   0   2  22      245.97      270.16    103.12 o 
   1   2  22        0.57       26.06     45.47 o 
   2   2  22      917.27     1018.01    123.09 o 
   3   2  22      350.37      213.75     80.90 o 
                                                 
